# Supplementary material for: PUFA synthase-independent DHA synthesis pathway in Parietichytrium sp. and its modification to produce EPA and n-3DPA
Source: Commun Biol. 2021 Dec 9;4:1378. doi: 10.1038/s42003-021-02857-w (PMC8660808; doi:10.1038/s42003-021-02857-w)
Supplement: Supplementary file 4 — Supplementary Data 1 [file 42003_2021_2857_MOESM4_ESM.xlsx]

## Sheet: Fatty acid
Fatty acid			Deutrium-labeled fatty acid
	Q1	Q3		Q1	Q3		MRM conditions for the detection of non-labeled fatty acid, 13C-, and deuterium-labeled fatty acid by LC-ESI MS/MS. In this experiment, fatty acids containing four or more double bonds were detected by two MRM channels (A and B). Q3 values in the channel A are derived from m/z of fragment ion generated from fatty acids, which corresponds to the neutral loss of COO- from their carboxyl group. Chan…
C16:0	255.117	255.117	d31-C16:0	286.117	286.117
C18:0	283.155	283.155	d31-C18:0	314.155	314.155
C18:1	281.137	281.137	d29-C18:1	310.137	310.137
C18:2	279.132	279.132	13C18-labeled fatty acid
C18:3	277.12	277.12	13C18-C18:1	299.137	299.137
C18:4 A	275.128	231.1	13C18-C18:2	297.132	297.132
C18:4 B	275.128	275.128	13C18-C18:3	295.12	295.12
C20:2	307.172	307.172	13C18-C18:4 A	293.128	249.1
C20:3	305.128	305.128	13C18-C18:4 B	293.128	293.128
C20:4 A	303.139	259.2	13C18-C20:2	325.172	325.172
C20:4 B	303.139	303.139	13C18-C20:3	323.128	323.128
C20:5 A	301.135	257.2	13C18-C20:4 A	321.139	277.2
C20:5 B	301.135	301.135	13C18-C20:4 B	321.139	321.139
C22:4 A	331.154	287.1	13C18-C20:5 A	319.135	275.2
C22:4 B	331.154	331.154	13C18-C20:5 B	319.135	319.135
C22:5 A	329.152	285.2	13C18-C22:4 A	349.154	305.1
C22:5 B	329.152	329.152	13C18-C22:4 B	349.154	349.154
C22:6 A	327.293	283.3	13C18-C22:5 A	347.152	303.2
C22:6 B	327.293	327.293	13C18-C22:5 B	347.152	347.152
C24:6 A	355.2	311.2	13C18-C22:6 A	345.293	301.3
C24:6 B	355.2	355.2	13C18-C22:6 B	345.293	345.293

## Sheet: TAG, DAG, PC, PE
	Q1	Q3		Q1	Q3		Q1	Q3		Q1	Q3		Q1	Q3		Q1	Q3
TAG36:0(12:0/12:0/12:0) IS	656.5	439.4	TAG54:4(18:3/18:1/18:0)	900.5	605.5	TAG58:9(20:3/20:5/18:1)	946.5	623.5	TAG62:13(20:3/22:6/20:4)	994.5	671.5	DAG38:7(20:5/18:2)	656.5	337.5	LPE14:0	426.2	285.2
TAG42:0(14:0/14:0/14:0)	740.5	495.5	TAG54:4(18:2/18:2/18:0)	900.5	603.5	TAG58:9(18:3/22:4/18:2)	946.5	651.5	TAG62:13(18:3/22:5/22:5)	994.5	699.5	DAG38:7(20:4/18:3)	656.5	335.5	LPE16:0	454.2	313.2
TAG44:0(16:0/14:0/14:0)	768.5	495.5	TAG54:4(18:1/18:2/18:1)	900.5	601.5	TAG58:9(18:2/22:6/18:1)	946.5	649.5	TAG62:13(18:2/22:6/22:5)	994.5	697.5	DAG38:8(20:5/18:3)	654.5	335.5	LPE18:0	482.2	341.2
TAG46:3(18:3/14:0/14:0)	790.5	495.5	TAG54:3(20:3/16:0/18:0)	902.5	579.5	TAG58:9(18:1/22:5/18:3)	946.5	647.5	TAG62:12(22:6/22:6/18:0)	996.5	651.5	DAG40:10(20:5/20:5)	678.5	359.5	LPE18:1	480.2	339.2
TAG46:2(18:2/14:0/14:0)	792.5	495.5	TAG54:3(18:3/18:0/18:0)	902.5	607.5	TAG58:9(18:0/18:3/22:6)	946.5	645.5	TAG62:12(22:5/22:5/18:2)	996.5	649.5	DAG40:4(22:4/18:0)	690.5	341.5	LPE18:2	478.2	337.2
TAG46:1(18:1/14:0/14:0)	794.5	495.5	TAG54:3(18:2/18:1/18:0)	902.5	605.5	TAG58:9(16:0/20:3/22:6)	946.5	673.5	TAG62:12(22:4/20:4/20:4)	996.5	647.5	DAG40:5(22:5/18:0)	688.5	341.5	LPE18:3	476.2	335.2
TAG46:0(18:0/14:0/14:0)	796.5	495.5	TAG54:3(18:1/18:1/18:1)	902.5	603.5	TAG58:9(14:0/22:4/22:5)	946.5	701.5	TAG62:12(20:5/22:4/20:3)	996.5	677.5	DAG40:5(22:4/18:1)	688.5	339.5	LPE20:3	504.2	363.2
TAG46:0(16:0/16:0/14:0)	796.5	523.5	TAG54:2(18:2/18:0/18:0)	904.5	607.5	TAG58:9(20:4/20:3/18:2)	946.5	625.5	TAG62:12(20:4/22:5/20:3)	996.5	675.5	DAG40:6(22:6/18:0)	686.5	341.5	LPE20:4	502.2	361.2
TAG48:5(20:5/14:0/14:0)	814.5	495.5	TAG54:2(18:1/18:1/18:0)	904.5	605.5	TAG58:9(18:2/22:5/18:2)	946.5	649.5	TAG62:12(20:3/22:6/20:3)	996.5	673.5	DAG40:6(22:5/18:1)	686.5	339.5	LPE20:5	500.2	359.2
TAG48:4(20:4/14:0/14:0)	816.5	495.5	TAG54:1(18:1/18:0/18:0)	906.5	607.5	TAG58:9(20:3/20:3/18:3)	946.5	623.5	TAG62:12(18:3/22:5/22:4)	996.5	701.5	DAG40:6(22:4/18:2)	686.5	337.5	LPE22:4	530.2	389.2
TAG48:3(20:3/14:0/14:0)	818.5	495.5	TAG54:0(18:0/18:0/18:0)	908.5	607.5	TAG58:9(18:2/18:2/22:5)	946.5	649.5	TAG62:12(18:2/22:6/22:4)	996.5	699.5	DAG40:6(20:3/20:3)	686.5	363.5	LPE22:5	528.2	387.2
TAG48:3(18:3/16:0/14:0)	818.5	523.5	TAG56:11(20:5/22:6/14:0)	914.5	595.5	TAG58:8(22:6/18:2/18:0)	948.5	603.5	TAG62:12(18:1/22:6/22:5)	996.5	697.5	DAG40:7(22:6/18:1)	684.5	339.5	LPE22:6	526.2	385.2
TAG48:2(18:2/16:0/14:0)	820.5	523.5	TAG56:11(18:3/20:5/18:3)	914.5	619.5	TAG58:8(22:5/20:3/16:0)	948.5	601.5	TAG62:11(22:6/22:5/18:0)	998.5	653.5	DAG40:7(22:5/18:2)	684.5	337.5	LPE24:6	554.2	413.2
TAG48:1(18:1/16:0/14:0)	822.5	523.5	TAG56:10(22:6/20:4/14:0)	916.5	571.5	TAG58:8(22:4/18:3/18:1)	948.5	599.5	TAG62:11(22:5/22:5/18:1)	998.5	651.5	DAG40:7(22:4/18:3)	684.5	335.5	PE24:0 IS	580.4	439.4
TAG48:0(18:0/14:0/16:0)	824.5	523.5	TAG56:10(22:5/20:5/14:0)	916.5	569.5	TAG58:8(20:5/20:3/18:0)	948.5	629.5	TAG62:11(22:4/22:6/18:1)	998.5	649.5	DAG40:7(20:4/20:3)	684.5	363.5	PE28:0	636.4	495.4
TAG48:0(16:0/16:0/16:0)	824.5	551.5	TAG56:10(20:5/20:5/16:0)	916.5	597.5	TAG58:8(20:4/22:4/16:0)	948.5	627.5	TAG62:11(20:4/20:3/22:4)	998.5	677.5	DAG40:8(22:6/18:2)	682.5	337.5	PE30:0	664.4	523.4
TAG50:6(22:6/14:0/14:0)	840.5	495.5	TAG56:10(18:3/20:5/18:2)	916.5	621.5	TAG58:8(20:3/18:2/20:3)	948.5	625.5	TAG62:11(20:3/22:5/20:3)	998.5	675.5	DAG40:8(22:5/18:3)	682.5	335.5	PE32:0	692.4	551.4
TAG50:6(18:3/18:3/14:0)	840.5	545.5	TAG56:10(20:4/18:3/18:3)	916.5	595.5	TAG58:8(18:3/18:0/22:5)	948.5	653.5	TAG62:11(18:3/22:4/22:4)	998.5	703.5	DAG40:8(20:5/20:3)	682.5	363.5	PE32:1	690.4	549.4
TAG50:5(22:5/14:0/14:0)	842.5	495.5	TAG56:10(18:2/20:5/18:3)	916.5	619.5	TAG58:8(18:2/22:4/18:2)	948.5	651.5	TAG62:11(18:2/22:5/22:4)	998.5	701.5	DAG40:8(20:4/20:4)	682.5	361.5	PE32:2	688.4	547.4
TAG50:5(20:5/16:0/14:0)	842.5	523.5	TAG56:10(16:0/20:5/20:5)	916.5	643.5	TAG58:8(18:1/22:6/18:1)	948.5	649.5	TAG62:10(22:6/22:4/18:0)	1000.5	655.5	DAG40:9(22:6/18:3)	680.5	335.5	PE32:3	686.4	545.4
TAG50:5(18:3/18:2/14:0)	842.5	547.5	TAG56:9(22:6/20:3/14:0)	918.5	573.5	TAG58:8(18:0/20:4/20:4)	948.5	647.5	TAG62:10(22:5/22:5/18:0)	1000.5	653.5	DAG40:9(20:5/20:4)	680.5	361.5	PE34:0	720.4	579.4
TAG50:4(22:4/14:0/14:0)	844.5	495.5	TAG56:9(22:5/20:4/14:0)	918.5	571.5	TAG58:8(14:0/22:4/22:4)	948.5	703.5	TAG62:10(22:4/22:5/18:1)	1000.5	651.5	DAG42:10(22:6/20:4)	706.5	361.5	PE34:1	718.4	577.4
TAG50:4(20:4/16:0/14:0)	844.5	523.5	TAG56:9(22:4/20:5/14:0)	918.5	569.5	TAG58:7(22:6/18:1/18:0)	950.5	605.5	TAG62:10(20:3/22:4/20:3)	1000.5	677.5	DAG42:10(22:5/20:5)	706.5	359.5	PE34:2	716.4	575.4
TAG50:4(18:3/18:1/14:0)	844.5	549.5	TAG56:9(20:5/22:4/14:0)	918.5	599.5	TAG58:7(22:5/18:1/18:1)	950.5	603.5	TAG62:10(18:2/22:4/22:4)	1000.5	703.5	DAG42:11(22:6/20:5)	704.5	359.5	PE34:3	714.4	573.4
TAG50:4(18:2/18:2/14:0)	844.5	547.5	TAG56:9(20:4/20:5/16:0)	918.5	597.5	TAG58:7(22:4/18:2/18:1)	950.5	601.5	TAG62:10(18:0/22:6/22:4)	1000.5	699.5	DAG42:7(22:4/20:3)	712.5	363.5	PE34:4	712.4	571.4
TAG50:3(20:3/16:0/14:0)	846.5	523.5	TAG56:9(20:3/18:3/18:3)	918.5	595.5	TAG58:7(20:4/18:0/20:3)	950.5	629.5	TAG62:9(22:5/22:4/18:0)	1002.5	655.5	DAG42:8(22:5/20:3)	710.5	363.5	PE34:5	710.4	569.4
TAG50:3(18:3/18:0/14:0)	846.5	551.5	TAG56:9(18:3/22:6/16:0)	918.5	623.5	TAG58:7(20:3/22:4/16:0)	950.5	627.5	TAG62:9(22:4/22:4/18:1)	1002.5	653.5	DAG42:8(22:4/20:4)	710.5	361.5	PE36:0	748.4	607.4
TAG50:3(18:2/18:1/14:0)	846.5	549.5	TAG56:9(18:2/20:5/18:2)	918.5	621.5	TAG58:7(18:3/22:4/18:0)	950.5	655.5	TAG62:8(22:4/22:4/18:0)	1004.5	655.5	DAG42:9(22:6/20:3)	708.5	363.5	PE36:1	746.4	605.4
TAG50:3(16:0/18:3/16:0)	846.5	573.5	TAG56:9(18:1/20:5/18:3)	918.5	619.5	TAG58:7(18:2/22:5/18:0)	950.5	653.5	TAG64:17(22:6/22:6/20:5)	1014.5	669.5	DAG42:9(22:5/20:4)	708.5	361.5	PE36:2	744.4	603.4
TAG50:2(18:2/18:0/14:0)	848.5	551.5	TAG56:8(22:6/18:2/16:0)	920.5	575.5	TAG58:7(18:1/20:3/20:3)	950.5	651.5	TAG64:16(22:6/22:6/20:4)	1016.5	671.5	DAG42:9(22:4/20:5)	708.5	359.5	PE36:3	742.4	601.4
TAG50:2(18:1/18:1/14:0)	848.5	549.5	TAG56:8(22:5/20:3/14:0)	920.5	573.5	TAG58:6(22:6/18:0/18:0)	952.5	607.5	TAG64:16(22:5/22:6/20:5)	1016.5	669.5	DAG44:10(22:6/22:4)	734.5	389.5	PE36:4	740.4	599.4
TAG50:1(18:0/18:1/14:0)	850.5	549.5	TAG56:8(22:4/20:4/14:0)	920.5	571.5	TAG58:6(22:5/18:1/18:0)	952.5	605.5	TAG64:15(22:6/22:6/20:3)	1018.5	673.5	DAG44:10(22:5/22:5)	734.5	387.5	PE36:5	738.4	597.4
TAG50:1(18:1/16:0/16:0)	850.5	551.5	TAG56:8(20:5/20:3/16:0)	920.5	601.5	TAG58:6(22:4/18:2/18:0)	952.5	603.5	TAG64:15(22:5/22:6/20:4)	1018.5	671.5	DAG44:11(22:6/22:5)	732.5	387.5	PE36:6	736.4	595.4
TAG50:0(14:0/18:0/18:0)	852.5	607.5	TAG56:8(20:4/18:3/18:1)	920.5	599.5	TAG58:6(20:3/20:3/18:0)	952.5	629.5	TAG64:15(22:4/22:6/20:5)	1018.5	669.5	DAG44:12(22:6/22:6)	730.5	385.5	PE38:3	770.4	629.4
TAG50:0(18:0/16:0/16:0)	852.5	579.5	TAG56:8(20:3/18:3/18:2)	920.5	597.5	TAG58:6(18:1/22:4/18:1)	952.5	653.5	TAG64:15(20:5/22:5/22:5)	1018.5	699.5	DAG44:8(22:4/22:4)	738.5	389.5	PE38:4	768.4	627.4
TAG52:8(20:5/18:3/14:0)	864.5	545.5	TAG56:8(18:3/22:5/16:0)	920.5	625.5	TAG58:5(22:5/18:0/18:0)	954.5	607.5	TAG64:14(22:6/22:5/20:3)	1020.5	675.5	DAG44:9(22:5/22:4)	736.5	389.5	PE38:5	766.4	625.4
TAG52:7(20:5/18:2/14:0)	866.5	547.5	TAG56:8(18:2/20:4/18:2)	920.5	623.5	TAG58:5(22:4/18:1/18:0)	954.5	605.5	TAG64:14(22:5/22:5/20:4)	1020.5	673.5	LPC13:0 IS	454.3	184.1	PE38:6	764.4	623.4
TAG52:7(20:4/18:3/14:0)	866.5	545.5	TAG56:8(18:1/20:5/18:2)	920.5	621.5	TAG58:4(22:4/18:0/18:0)	956.5	607.5	TAG64:14(22:4/22:6/20:4)	1020.5	671.5	LPC14:0	468.3	184.1	PE38:7	762.4	621.4
TAG52:6(22:6/16:0/14:0)	868.5	523.5	TAG56:8(18:0/20:5/18:3)	920.5	619.5	TAG60:15(20:5/20:5/20:5)	962.5	643.5	TAG64:14(20:5/22:5/22:4)	1020.5	701.5	LPC16:0	496.3	184.1	PE38:8	760.4	619.4
TAG52:6(20:5/18:1/14:0)	868.5	549.5	TAG56:8(16:0/20:4/20:4)	920.5	647.5	TAG60:14(22:6/20:5/18:3)	964.5	619.5	TAG64:14(20:4/22:6/22:4)	1020.5	699.5	LPC18:0	524.3	184.1	PE40:10	784.4	643.4
TAG52:6(20:4/18:2/14:0)	868.5	547.5	TAG56:7(22:6/18:1/16:0)	922.5	577.5	TAG60:14(20:5/20:5/20:4)	964.5	645.5	TAG64:13(22:6/22:4/20:3)	1022.5	677.5	LPC18:1	522.3	184.1	PE40:4	796.4	655.4
TAG52:6(20:3/18:3/14:0)	868.5	545.5	TAG56:7(22:5/18:2/16:0)	922.5	575.5	TAG60:13(22:6/20:5/18:2)	966.5	621.5	TAG64:13(22:5/22:4/20:4)	1022.5	675.5	LPC18:2	520.3	184.1	PE40:5	794.4	653.4
TAG52:5(22:5/16:0/14:0)	870.5	523.5	TAG56:7(22:4/18:3/16:0)	922.5	573.5	TAG60:13(22:5/20:5/18:3)	966.5	619.5	TAG64:13(22:4/22:4/20:5)	1022.5	673.5	LPC18:3	518.3	184.1	PE40:6	792.4	651.4
TAG52:5(20:5/18:0/14:0)	870.5	551.5	TAG56:7(20:5/18:2/18:0)	922.5	603.5	TAG60:13(20:5/20:5/20:3)	966.5	647.5	TAG64:13(20:3/22:5/22:5)	1022.5	699.5	LPC20:3	546.3	184.1	PE40:7	790.4	649.4
TAG52:5(20:4/18:1/14:0)	870.5	549.5	TAG56:7(20:4/20:3/16:0)	922.5	601.5	TAG60:13(20:4/20:5/20:4)	966.5	645.5	TAG64:12(22:5/22:4/20:3)	1024.5	677.5	LPC20:4	544.3	184.1	PE40:8	788.4	647.4
TAG52:5(20:3/18:2/14:0)	870.5	547.5	TAG56:7(20:3/22:4/14:0)	922.5	599.5	TAG60:13(18:3/22:6/20:4)	966.5	671.5	TAG64:12(22:4/22:4/20:4)	1024.5	675.5	LPC20:5	542.3	184.1	PE40:9	786.4	645.4
TAG52:5(16:0/20:5/16:0)	870.5	597.5	TAG56:7(18:3/20:3/18:1)	922.5	627.5	TAG60:12(22:6/22:6/16:0)	968.5	623.5	TAG64:11(22:4/22:4/20:3)	1026.5	677.5	LPC22:4	572.3	184.1	PE42:10	812.4	671.4
TAG52:5(18:2/18:3/16:0)	870.5	573.5	TAG56:7(18:2/20:4/18:1)	922.5	625.5	TAG60:12(22:5/20:5/18:2)	968.5	621.5	TAG66:18(22:6/22:6/22:6)	1040.5	695.5	LPC22:5	570.3	184.1	PE42:11	810.4	669.4
TAG52:4(22:4/16:0/14:0)	872.5	523.5	TAG56:7(18:1/20:5/18:1)	922.5	623.5	TAG60:12(22:4/20:5/18:3)	968.5	619.5	TAG66:17(22:6/22:6/22:5)	1042.5	697.5	LPC22:6	568.3	184.1	PE42:6	820.4	679.4
TAG52:4(20:4/18:0/14:0)	872.5	551.5	TAG56:7(18:0/20:4/18:3)	922.5	621.5	TAG60:12(20:5/22:6/18:1)	968.5	649.5	TAG66:16(22:6/22:6/22:4)	1044.5	699.5	LPC24:6	596.3	184.1	PE42:7	818.4	677.4
TAG52:4(20:3/18:1/14:0)	872.5	549.5	TAG56:6(22:6/18:0/16:0)	924.5	579.5	TAG60:12(20:4/20:4/20:4)	968.5	647.5	TAG66:16(22:5/22:6/22:5)	1044.5	697.5	PC22:0 IS	594.4	184.1	PE42:8	816.4	675.4
TAG52:4(16:0/20:4/16:0)	872.5	599.5	TAG56:6(22:5/18:1/16:0)	924.5	577.5	TAG60:12(20:3/22:6/18:3)	968.5	645.5	TAG66:15(22:6/22:5/22:4)	1046.5	701.5	PC28:0	678.5	184.1	PE42:9	814.4	673.4
TAG52:4(18:3/18:1/16:0)	872.5	577.5	TAG56:6(22:4/18:2/16:0)	924.5	575.5	TAG60:12(18:3/22:5/20:4)	968.5	673.5	TAG66:15(22:5/22:5/22:5)	1046.5	699.5	PC30:0	706.5	184.1	PE44:10	840.4	699.4
TAG52:4(18:2/18:2/16:0)	872.5	575.5	TAG56:6(20:5/18:1/18:0)	924.5	605.5	TAG60:12(18:2/20:4/22:6)	968.5	671.5	TAG66:14(22:6/22:4/22:4)	1048.5	703.5	PC32:0	734.5	184.1	PE44:11	838.4	697.4
TAG52:3(18:0/20:3/14:0)	874.5	573.5	TAG56:6(20:4/18:2/18:0)	924.5	603.5	TAG60:11(22:6/22:5/16:0)	970.5	625.5	TAG66:14(22:5/22:5/22:4)	1048.5	701.5	PC32:1	732.5	184.1	PE44:12	836.4	695.4
TAG52:3(20:3/16:0/16:0)	874.5	551.5	TAG56:6(20:3/20:3/16:0)	924.5	601.5	TAG60:11(22:5/20:5/18:1)	970.5	623.5	TAG66:13(22:5/22:4/22:4)	1050.5	703.5	PC32:2	730.5	184.1	PE44:8	844.4	703.4
TAG52:3(18:3/18:0/16:0)	874.5	579.5	TAG56:6(18:3/20:3/18:0)	924.5	629.5	TAG60:11(22:4/20:5/18:2)	970.5	621.5	TAG66:12(22:4/22:4/22:4)	1052.5	703.5	PC32:3	728.5	184.1	PE44:9	842.4	701.4
TAG52:3(18:2/18:1/16:0)	874.5	577.5	TAG56:6(18:2/20:3/18:1)	924.5	627.5	TAG60:11(20:5/22:6/18:0)	970.5	651.5	DAG24:0(12:0/12:0) IS	474.4	257.2	PC34:0	762.5	184.1	PE46:10	868.4	727.4
TAG52:2(18:2/18:0/16:0)	876.5	579.5	TAG56:6(18:1/20:4/18:1)	924.5	625.5	TAG60:11(20:4/22:6/18:1)	970.5	649.5	DAG28:0(14:0/14:0)	530.5	285.5	PC34:1	760.5	184.1	PE46:11	866.4	725.4
TAG52:2(18:1/18:1/16:0)	876.5	577.5	TAG56:5(22:5/18:0/16:0)	926.5	579.5	TAG60:11(20:3/22:6/18:2)	970.5	647.5	DAG30:0(16:0/14:0)	558.5	285.5	PC34:2	758.5	184.1	PE46:12	864.4	723.4
TAG52:1(18:1/18:0/16:0)	878.5	579.5	TAG56:5(22:4/18:1/16:0)	926.5	577.5	TAG60:11(18:3/22:5/20:3)	970.5	675.5	DAG32:0(18:0/14:0)	586.5	285.5	PC34:3	756.5	184.1	PE48:12	892.4	751.4
TAG52:0(18:0/18:0/16:0)	880.5	579.5	TAG56:5(20:5/18:0/18:0)	926.5	607.5	TAG60:11(18:2/22:5/20:4)	970.5	673.5	DAG32:0(16:0/16:0)	586.5	313.5	PC34:4	754.5	184.1
TAG54:10(20:5/20:5/14:0)	888.5	569.5	TAG56:5(20:4/18:1/18:0)	926.5	605.5	TAG60:10(22:6/22:4/16:0)	972.5	627.5	DAG32:1(18:1/14:0)	584.5	285.5	PC34:5	752.5	184.1
TAG54:9(22:6/18:3/14:0)	890.5	545.5	TAG56:5(20:3/18:2/18:0)	926.5	603.5	TAG60:10(22:5/22:5/16:0)	972.5	625.5	DAG32:2(18:2/14:0)	582.5	285.5	PC36:0	790.5	184.1
TAG54:9(20:5/20:4/14:0)	890.5	571.5	TAG56:5(18:1/20:3/18:1)	926.5	627.5	TAG60:10(22:4/20:5/18:1)	972.5	623.5	DAG32:3(18:3/14:0)	580.5	285.5	PC36:1	788.5	184.1
TAG54:9(18:3/18:3/18:3)	890.5	595.5	TAG56:4(22:4/16:0/18:0)	928.5	579.5	TAG60:10(20:5/22:5/18:0)	972.5	653.5	DAG34:0(16:0/18:0)	614.5	341.5	PC36:2	786.5	184.1
TAG54:8(22:6/18:2/14:0)	892.5	547.5	TAG56:4(20:4/18:0/18:0)	928.5	607.5	TAG60:10(20:4/22:6/18:0)	972.5	651.5	DAG34:1(18:1/16:0)	612.5	313.5	PC36:3	784.5	184.1
TAG54:8(22:5/18:3/14:0)	892.5	545.5	TAG56:4(20:3/18:1/18:0)	928.5	605.5	TAG60:10(20:3/22:6/18:1)	972.5	649.5	DAG34:3(20:3/14:0)	608.5	285.5	PC36:4	782.5	184.1
TAG54:8(20:5/20:3/14:0)	892.5	573.5	TAG56:3(20:3/18:0/18:0)	930.5	607.5	TAG60:10(18:3/22:4/20:3)	972.5	677.5	DAG34:3(18:3/16:0)	608.5	313.5	PC36:5	780.5	184.1
TAG54:8(20:4/20:4/14:0)	892.5	571.5	TAG58:13(20:5/20:5/18:3)	938.5	619.5	TAG60:10(18:2/22:5/20:3)	972.5	675.5	DAG34:4(20:4/14:0)	606.5	285.5	PC36:6	778.5	184.1
TAG54:8(18:3/18:3/18:2)	892.5	597.5	TAG58:12(22:6/22:6/14:0)	940.5	595.5	TAG60:10(18:1/22:5/20:4)	972.5	673.5	DAG34:5(20:5/14:0)	604.5	285.5	PC38:3	812.5	184.1
TAG54:7(22:6/18:1/14:0)	894.5	549.5	TAG58:12(20:5/20:5/18:2)	940.5	621.5	TAG60:9(22:6/20:3/18:0)	974.5	629.5	DAG36:0(18:0/18:0)	642.5	341.5	PC38:4	810.5	184.1
TAG54:7(22:5/18:2/14:0)	894.5	547.5	TAG58:12(20:4/20:5/18:3)	940.5	619.5	TAG60:9(22:5/20:3/18:1)	974.5	627.5	DAG36:1(18:1/18:0)	640.5	341.5	PC38:5	808.5	184.1
TAG54:7(22:4/18:3/14:0)	894.5	545.5	TAG58:12(18:3/22:6/18:3)	940.5	645.5	TAG60:9(22:4/22:5/16:0)	974.5	625.5	DAG36:2(18:1/18:1)	638.5	339.5	PC38:6	806.5	184.1
TAG54:7(20:4/20:3/14:0)	894.5	573.5	TAG58:11(22:5/22:6/14:0)	942.5	595.5	TAG60:9(20:5/22:4/18:0)	974.5	655.5	DAG36:2(18:0/18:2)	638.5	337.5	PC38:7	804.5	184.1
TAG54:7(18:3/20:4/16:0)	894.5	599.5	TAG58:11(22:6/20:5/16:0)	942.5	597.5	TAG60:9(20:4/22:4/18:1)	974.5	653.5	DAG36:3(20:3/16:0)	636.5	313.5	PC38:8	802.5	184.1
TAG54:7(18:2/20:5/16:0)	894.5	597.5	TAG58:11(20:5/20:5/18:1)	942.5	623.5	TAG60:9(20:3/20:3/20:3)	974.5	651.5	DAG36:3(18:3/18:0)	636.5	341.5	PC40:10	826.5	184.1
TAG54:7(18:1/18:3/18:3)	894.5	595.5	TAG58:11(20:4/20:5/18:2)	942.5	621.5	TAG60:9(18:2/20:3/22:4)	974.5	677.5	DAG36:3(18:2/18:1)	636.5	339.5	PC40:4	838.5	184.1
TAG54:6(22:6/16:0/16:0)	896.5	551.5	TAG58:11(20:3/20:5/18:3)	942.5	619.5	TAG60:9(18:0/22:5/20:4)	974.5	673.5	DAG36:4(22:4/14:0)	634.5	285.5	PC40:5	836.5	184.1
TAG54:6(22:5/18:1/14:0)	896.5	549.5	TAG58:11(18:3/22:5/18:3)	942.5	647.5	TAG60:8(22:5/20:3/18:0)	976.5	629.5	DAG36:4(20:4/16:0)	634.5	313.5	PC40:6	834.5	184.1
TAG54:6(22:4/18:2/14:0)	896.5	547.5	TAG58:11(18:2/22:6/18:3)	942.5	645.5	TAG60:8(22:4/22:4/16:0)	976.5	627.5	DAG36:4(18:3/18:1)	634.5	339.5	PC40:7	832.5	184.1
TAG54:6(20:3/20:3/14:0)	896.5	573.5	TAG58:10(22:6/18:2/18:2)	944.5	599.5	TAG60:8(20:4/22:4/18:0)	976.5	655.5	DAG36:4(18:2/18:2)	634.5	337.5	PC40:8	830.5	184.1
TAG54:6(20:5/18:1/16:0)	896.5	577.5	TAG58:10(22:5/22:5/14:0)	944.5	597.5	TAG60:8(20:3/22:4/18:1)	976.5	653.5	DAG36:5(22:5/14:0)	632.5	285.5	PC40:9	828.5	184.1
TAG54:6(20:4/18:2/16:0)	896.5	575.5	TAG58:10(22:4/18:3/18:3)	944.5	595.5	TAG60:7(22:4/20:3/18:0)	978.5	629.5	DAG36:5(20:5/16:0)	632.5	313.5	PC42:10	854.5	184.1
TAG54:6(18:3/20:3/16:0)	896.5	601.5	TAG58:10(20:5/22:5/16:0)	944.5	625.5	TAG62:16(22:6/20:5/20:5)	988.5	643.5	DAG36:5(18:3/18:2)	632.5	337.5	PC42:11	852.5	184.1
TAG54:6(18:2/18:2/18:2)	896.5	599.5	TAG58:10(20:4/18:3/20:3)	944.5	623.5	TAG62:15(22:6/22:6/18:3)	990.5	645.5	DAG36:6(22:6/14:0)	630.5	285.5	PC42:6	862.5	184.1
TAG54:5(22:5/18:0/14:0)	898.5	551.5	TAG58:10(20:3/20:5/18:2)	944.5	621.5	TAG62:15(22:5/20:5/20:5)	990.5	643.5	DAG36:6(18:3/18:3)	630.5	335.5	PC42:7	860.5	184.1
TAG54:5(22:4/18:1/14:0)	898.5	549.5	TAG58:10(18:3/22:5/18:2)	944.5	649.5	TAG62:15(20:5/22:6/20:4)	990.5	671.5	DAG38:3(20:3/18:0)	664.5	341.5	PC42:8	858.5	184.1
TAG54:5(16:0/22:5/16:0)	898.5	625.5	TAG58:10(18:2/20:4/20:4)	944.5	647.5	TAG62:14(22:6/22:6/18:2)	992.5	647.5	DAG38:4(22:4/16:0)	662.5	313.5	PC42:9	856.5	184.1
TAG54:5(20:5/18:0/16:0)	898.5	579.5	TAG58:10(18:1/22:6/18:3)	944.5	645.5	TAG62:14(22:5/20:4/20:5)	992.5	645.5	DAG38:4(20:4/18:0)	662.5	341.5	PC44:10	882.5	184.1
TAG54:5(20:4/18:1/16:0)	898.5	577.5	TAG58:10(18:0/20:5/20:5)	944.5	643.5	TAG62:14(22:4/20:5/20:5)	992.5	643.5	DAG38:4(20:3/18:1)	662.5	339.5	PC44:11	880.5	184.1
TAG54:5(20:3/18:2/16:0)	898.5	575.5	TAG58:10(16:0/22:6/20:4)	944.5	671.5	TAG62:14(20:5/22:6/20:3)	992.5	673.5	DAG38:5(22:5/16:0)	660.5	313.5	PC44:12	878.5	184.1
TAG54:5(18:3/18:1/18:1)	898.5	603.5	TAG58:10(14:0/22:4/22:6)	944.5	699.5	TAG62:14(20:4/22:6/20:4)	992.5	671.5	DAG38:5(20:5/18:0)	660.5	341.5	PC44:8	886.5	184.1
TAG54:5(18:2/18:2/18:1)	898.5	601.5	TAG58:10(18:1/20:5/20:4)	944.5	645.5	TAG62:14(18:3/22:6/22:5)	992.5	697.5	DAG38:5(20:4/18:1)	660.5	339.5	PC44:9	884.5	184.1
TAG54:5(18:0/18:3/18:2)	898.5	597.5	TAG58:9(22:6/18:1/18:2)	946.5	601.5	TAG62:13(22:6/22:6/18:1)	994.5	649.5	DAG38:5(20:3/18:2)	660.5	337.5	PC46:10	910.5	184.1
TAG54:4(18:0/22:4/14:0)	900.5	599.5	TAG58:9(22:5/20:4/16:0)	946.5	599.5	TAG62:13(22:5/20:4/20:4)	994.5	647.5	DAG38:6(22:6/16:0)	658.5	313.5	PC46:11	908.5	184.1
TAG54:4(22:4/16:0/16:0)	900.5	551.5	TAG58:9(22:4/20:5/16:0)	946.5	597.5	TAG62:13(22:4/22:6/18:3)	994.5	645.5	DAG38:6(20:5/18:1)	658.5	339.5	PC46:12	906.5	184.1
TAG54:4(20:4/18:0/16:0)	900.5	579.5	TAG58:9(20:5/20:4/18:0)	946.5	627.5	TAG62:13(20:5/22:5/20:3)	994.5	675.5	DAG38:6(20:4/18:2)	658.5	337.5	PC48:12	934.5	184.1
TAG54:4(20:3/18:1/16:0)	900.5	577.5	TAG58:9(20:4/20:4/18:1)	946.5	625.5	TAG62:13(20:4/22:4/20:5)	994.5	673.5	DAG38:6(20:3/18:3)	658.5	335.5	LPE13:0 IS	412.2	271.2
