# Supplementary material for: PUFA synthase-independent DHA synthesis pathway in Parietichytrium sp. and its modification to produce EPA and n-3DPA
Source: Commun Biol. 2021 Dec 9;4:1378. doi: 10.1038/s42003-021-02857-w (PMC8660808; doi:10.1038/s42003-021-02857-w)
Supplement: Supplementary file 5 — Supplementary Data 2 [file 42003_2021_2857_MOESM5_ESM.xlsx]

## Sheet: Fig 1
Fig. 1b	A. limacinum				T. aureum				Parietichytrium sp.
	1	2	3	Avg	1	2	3	Avg	1	2	3	Avg
C20:3n-6(DGLA)	0.126466	0	0	0.0421554	0.594453	0.563784	0.589676	0.582638	6.63392	6.8722	6.06947	6.5252
C20:4n-6（ARA)	0.268	0.214157	0.291445	0.257867	3.05064	2.8262	3.19941	3.02542	11.9392	12.0508	10.9583	11.6494
C20:5n-3（EPA)	1.57685	1.63502	1.72734	1.6464	3.54981	3.18277	3.65879	3.46379	13.0423	13.6779	14.461	13.7271
C22:4n-6(DTA)	0	0	0	0	0	0.20034	0	0.0667799	15.9884	15.3685	13.0706	14.8092
C22:5n-6（n-6 DPA)	15.1448	15.1876	15.461	15.2645	10.1866	10.0145	10.315	10.1721	14.9687	15.2159	15.7265	15.3037
C22:5n-3(n-3 DPA)	0.314388	0.350074	0.302111	0.322191	0.489188	0.426986	0.404651	0.440275	4.65205	4.45742	4.53855	4.54934
C22:6n-3（DHA)	82.0118	82.0835	81.7061	81.9338	81.5166	82.1524	81.2153	81.6281	32.2592	31.7619	34.6448	32.8886
Fig. 1c
	Parietichytrium sp. WT					Parietichytrium sp. ∆4DES KO
	1	2	3	Avg	SD	1	2	3	Avg	SD
C22:4n-6(DTA)	30.3191	29.5378	28.0963	29.3177	1.12762	62.7787	65.0525	66.4865	64.7726	1.86966
C22:5n-3(n-3DPA)	11.8085	10.823	11.1239	11.2518	0.505058	37.2213	34.9475	33.5135	35.2274	1.86966
C22:5n-6(n-6DPA)	31.0638	31.1161	32.2248	31.4682	0.655696	0	0	0	0	0
C22:6n-3(DHA)	26.8085	28.5231	28.555	27.9622	0.999272	0	0	0	0	0
Fig. 1d
	1	2	3	Avg	SD
13C18-C18:1 (m/z=299)	178	169	127	158	27.2213
13C18-C18:2 (m/z=297)	13	12.9	9.75	11.8833	1.8482
13C18-C18:3 (m/z=295)	3.67	3.34	2.95	3.32	0.360416
13C18-C20:3 (m/z=323)	5.44	4.72	4.26	4.80667	0.594755
13C18-C20:4 (m/z=321)	28.6	27	27.6	27.7333	0.80829
13C18-C20:5 (m/z=319)	32.5	31	34.7	32.7333	1.861
13C18-C22:4 (m/z=349)	13.8	12.4	9.57	11.9233	2.15491
13C18-C22:5 (m/z=347)	56.5	53.4	57.3	55.7333	2.05994
13C18-C22:6 (m/z=345)	44.3	42.7	41.8	42.9333	1.26623
Fig. 1e
	A. limacinum					Parietichytrium sp.					T. aureum WT					T. aureum PUFA-S KO
	1	2	3	Avg	SD	1	2	3	Avg	SD	1	2	3	Avg	SD	1	2	3	Avg	SD
0 h	0	0	0	0	0	0	0	0	0	0	0	0	0	0	0	0	0	0	0	0
4 h	0.145836	0.0651367	0.045494	0.0854889	0.0531769	29.7603	25.2337	29.1521	28.0487	2.45675	2.37076	1.96019	2.42521	2.25205	0.254229	6.37265	8.60278	7.34683	7.44075	1.11803
8 h	0.067896	0.112162	0.0747767	0.0849449	0.0238205	58.8898	52.761	53.7049	55.1186	3.29991	6.66217	6.36698	7.21662	6.74859	0.43136	20.6914	24.6736	17.8282	21.0644	3.43791
24 h	0.0479267	0.126697	0.122593	0.0990723	0.0443409	56.4561	53.3959	57.2472	55.6997	2.03406	6.01146	6.22085	7.36028	6.53086	0.725883	41.2253	34.3301	33.2781	36.2778	4.3168
48 h	0.0699365	0.0544427	0.0765545	0.0669779	0.0113489	35.0956	39.2894	32.2079	35.531	3.56073	4.15039	3.89209	3.81412	3.9522	0.176009	33.5138	37.8968	27.5297	32.9801	5.20411

## Sheet: Fig 2
Fig. 2a
	WT					C20ELO KO					C20ELO KO/w3DES OE
	1	2	3	Avg	SD	1	2	3	Avg	SD	1	2	3	Avg	SD
C20:4n-6(ARA)	16.428	14.4847	19.6657	16.8595	2.61731	61.148	62.4947	54.653	59.4319	4.19306	17.4471	40.3564	32.9718	30.2584	11.6932
C20:5n-3(EPA)	11.9819	12.8134	7.47296	10.7561	2.8735	34.9146	33.7035	40.6151	36.4111	3.69082	77.2659	54.5597	61.8944	64.5733	11.5877
C22:4n-6(DTA)	18.9902	17.8273	20.2557	19.0244	1.21454	0	0	0	0	0	0	0	0	0	0
C22:5n-6(n-6DPA)	19.1409	17.7577	23.3038	20.0675	2.88685	1.66034	1.5378	2.83912	2.01242	0.718556	1.66163	1.15304	0.867679	1.22745	0.402173
C22:5n-3(n-3DPA)	5.95328	5.22284	9.04621	6.74078	2.0297	0	0	0	0	0	0	0	0	0	0
C22:6n-3(DHA)	27.5057	31.8942	20.2557	26.5518	5.87758	2.27704	2.26399	1.89274	2.14459	0.218203	3.62538	3.93082	4.26609	3.94076	0.320471
Fig. 2b
Glucose (g/L)		WT					C20ELO KO					C20ELO KO/w3DES OE
		1	2	3	Avg	SD	1	2	3	Avg	SD	1	2	3	Avg	SD
Cultivation time (day)	1	29.1698	29.5896	28.9614	29.2402	0.319967	25.9947	26.3461	30.0965	27.4791	2.27355	26.9338	30.3111	27.2852	28.1767	1.85674
	1.5	20.7798	19.0421	23.3864	21.0694	2.18657	17.2156	18.3762	20.6498	18.7472	1.7469	21.246	18.7187	17.4757	19.1468	1.92127
	2	10.4743	6.14045	10.2246	8.94645	2.43327	8.04512	7.28637	9.60632	8.3126	1.18288	11.3174	7.57988	8.00453	8.96726	2.04631
	2.5	0.00353574	0.002802	0.003326	0.00322125	0.00037792	0.005109	0.012973	1.56258	0.526887	0.896944	2.01872	-0.03234	-0.0292	0.652393	1.18327
	3	0.00188077	0.001881	0.001989	0.00191692	6.24203e-05	0.003184	0.003727	0.004378	0.003763	0.000597814	0.002207	0.003292	0.003075	0.002858	0.000574128
	3.5	0	0	0	0	0	0	0	0	0	0	0	0	0	0	0
	4	0	0	0	0	0	0	0	0	0	0	0	0	0	0	0
	5	0	0	0	0	0	0	0	0	0	0	0	0	0	0	0
	6	0	0	0	0	0	0	0	0	0	0	0	0	0	0	0
	7	0	0	0	0	0	0	0	0	0	0	0	0	0	0	0
DCW (g/L)		WT					C20ELO KO					C20ELO KO/w3DES OE
		1	2	3	Avg	SD	1	2	3	Avg	SD	1	2	3	Avg	SD
Cultivation time (day)	1	4.76	4.52	4.635	4.63833	0.120035	4.745	4.78	4.68	4.735	0.0507445	4.595	5.105	5.315	5.005	0.37027
	1.5	7.19	7.69	7.095	7.325	0.319648	7.45	7.46	7.39	7.43333	0.0378594	7.59	7.945	8.23	7.92167	0.320637
	2	10.205	11.29	10.14	10.545	0.646007	10.265	10.215	9.645	10.0417	0.344431	9.705	10.435	10.33	10.1567	0.394662
	2.5	12.845	12.69	12.645	12.7267	0.104921	11.81	11.655	11.81	11.7583	0.0894893	11.785	11.985	12.07	11.9467	0.146316
	3	12.885	12.69	12.74	12.7717	0.101283	11.075	10.76	11.58	11.1383	0.413652	11.98	11.055	11.365	11.4667	0.470806
	3.5	12.415	12.285	12.385	12.3617	0.0680686	10.425	9.72	10.44	10.195	0.41143	10.93	10.21	10.425	10.5217	0.369606
	4	12.375	12.085	12.2	12.22	0.146031	9.55	9.28	9.975	9.60167	0.350369	10.43	9.515	9.76	9.90167	0.473665
	5	12.04	11.915	12.145	12.0333	0.115145	8.24	7.77	9.435	8.48167	0.858405	10.005	8.695	9.255	9.31833	0.657292
	6	11.845	11.57	11.69	11.7017	0.137871	6.575	5.92	7.51	6.66833	0.799098	8.56	6.385	7.43	7.45833	1.08778
	7	11.28	11.15	11.085	11.1717	0.0992891	5.325	4.795	6.105	5.40833	0.658964	7.02	5.545	5.68	6.08167	0.815419
Fig 2c
TFA (mg/L)		WT					C20ELO KO					C20ELO KO/w3DES OE
		1	2	3	Avg	SD	1	2	3	Avg	SD	1	2	3	Avg	SD
Cultivation time (day)	1	368.06	361.118	349.683	359.62	9.27987	564.063	496.1	532.093	530.752	34.0015	508.888	635.513	631.061	591.821	71.8561
	1.5	623.106	910.128	682.201	738.479	151.561	1044.82	1095.37	1214.05	1118.08	86.8712	1342.75	1382.74	1461.94	1395.81	60.6586
	2	2829.13	3470.74	2752.85	3017.57	394.308	3046.06	3126.58	2693.96	2955.53	230.076	3317.9	3167.45	3437.72	3307.69	135.427
	2.5	4329.51	4468.62	4965.15	4587.76	334.149	3676.51	3848.54	3997.39	3840.82	160.58	2810.92	3723.69	4336.26	3623.62	767.578
	3	4721.41	4028.98	4273.78	4341.39	351.129	2680.62	2285.12	3560.3	2842.01	652.73	3864.18	2764.87	3018.28	3215.78	575.653
	3.5	3844.16	3530.54	3964.92	3779.87	224.211	1695.27	1457.97	2100.99	1751.41	325.164	2401.28	1796.69	1935.26	2044.41	316.729
	4	4403.69	3642.38	3767.22	3937.76	408.308	1301.66	1028.69	1559.6	1296.65	265.493	1818.06	1153	1453.62	1474.89	333.036
	5	3177.82	3128.95	3038.04	3114.94	70.9361	999.609	701.717	1071.74	924.355	196.154	1369.13	978.03	1196.78	1181.31	196.007
	6	3051	2882.28	2868.74	2934	101.545	825.249	448.521	785.663	686.478	207.025	1120.63	578.691	677.479	792.266	288.628
	7	2439.83	2241.67	2212.69	2298.06	123.625	322.425	284.844	500.418	369.229	115.156	673.17	380.022	434.717	495.97	155.878
Fig 2d
C20:4n-6(ARA) (mg/L)		WT					C20ELO KO					C20ELO KO/w3DES OE
		1	2	3	Avg	SD	1	2	3	Avg	SD	1	2	3	Avg	SD
Cultivation time (day)	1	25.0139	33.2414	29.596	29.2838	4.12261	104.044	95.0269	89.2979	96.123	7.43394	42.5797	68.024	67.563	59.3889	14.559
	1.5	30.5646	35.6293	28.75	31.648	3.56529	174.947	159.393	125.824	153.388	25.106	53.5267	96.0044	75.0812	74.8708	21.2396
	2	59.3835	72.2237	57.0478	62.885	8.17142	367.47	415.291	186.414	323.058	120.729	60.1217	176.759	110.061	115.647	58.5187
	2.5	94.2823	92.9706	99.2545	95.5024	3.31487	473.999	562.882	277.119	438	146.243	64.9164	286.608	197.677	183.067	111.565
	3	89.0524	82.5481	64.97	78.8568	12.4583	273.781	262.471	204.513	246.921	37.16	84.668	154.693	98.9029	112.755	37.0104
	3.5	74.1195	75.7943	61.0854	70.3331	8.05235	160.175	159.999	109.982	143.385	28.9279	41.957	80.6328	53.3828	58.6575	19.8702
	4	89.2246	79.3678	59.0136	75.8687	15.4064	113.19	105.456	78.4709	99.0391	18.2275	25.2158	39.231	31.5374	31.9947	7.01881
	5	69.3902	73.3482	54.2833	65.6739	10.0611	82.4221	66.9769	51.8695	67.0895	15.2766	12.6814	26.0528	19.6324	19.4555	6.68747
	6	71.9491	72.7367	54.9073	66.5311	10.0741	74.1599	45.0476	42.3396	53.849	17.6418	11.8175	16.3651	13.7649	13.9825	2.28163
	7	61.3325	62.4902	45.8324	56.5517	9.30123	38.1267	29.9317	32.429	33.4958	4.20037	10.9581	10.6404	10.0261	10.5415	0.473794
Fig 2e
C20:5n-3(EPA) (mg/L)		WT					C20ELO KO					C20ELO KO/w3DES OE
		1	2	3	Avg	SD	1	2	3	Avg	SD	1	2	3	Avg	SD
Cultivation time (day)	1	17.1001	26.0234	20.6178	21.2471	4.49477	76.7013	69.6245	63.2846	69.8701	6.71176	76.5392	108.178	106.175	96.9642	17.7169
	1.5	15.3507	20.1275	14.9328	16.8037	2.88611	119.713	95.1847	93.1039	102.667	14.799	136.019	193.516	164.326	164.621	28.7496
	2	23.1553	33.4922	24.2903	26.9793	5.66883	237.791	242.704	151.84	210.778	51.1015	266.281	419.221	353.366	346.29	76.7152
	2.5	68.7854	82.0547	37.6635	62.8345	22.7861	270.497	303.755	205.748	260	49.8395	287.556	387.644	371.388	348.863	53.7117
	3	97.2803	93.6941	85.737	92.2372	5.90795	198.341	187.015	183.274	189.543	7.84521	259.33	263.66	248.727	257.239	7.68303
	3.5	89.2768	85.3022	88.3915	87.6569	2.08668	144.259	135.768	132.183	137.404	6.20194	200.633	191.618	190.451	194.234	5.57199
	4	110.534	94.4453	89.3484	98.1094	11.058	130.409	114.778	130.728	125.305	9.11825	190.266	142.492	164.394	165.718	23.9145
	5	85.7165	85.1397	81.7523	84.2029	2.14175	111.478	85.8093	109.651	102.313	14.3216	171.876	131.67	147.984	150.51	20.2219
	6	90.0305	92.0854	96.5773	92.8977	3.34813	98.6997	57.3037	85.6592	80.5542	21.1649	151.171	76.9013	86.8367	104.97	40.3186
	7	79.8992	76.4995	72.3098	76.2362	3.80153	48.0459	35.5434	54.3481	45.9791	9.57123	99.653	55.7296	60.8486	72.0771	24.0182
Fig. 2f
	WT					∆4DES KO					∆4DES KO/w3DES OE
	1	2	3	Avg	SD	1	2	3	Avg	SD	1	2	3	Avg	SD
C22:4n-6(DTA)	29.1817	29.9096	25.2688	28.12	2.49591	44.2056	45.1111	46.0766	45.1311	0.935675	31.3679	27.888	28.4369	29.2309	1.87092
C22:5n-6(n-6DPA)	5.77617	7.31306	6.91244	6.66723	0.79725	55.7944	54.8889	53.9234	54.8689	0.935675	68.6321	72.112	71.5631	70.7691	1.87092
C22:5n-3(n-3DPA)	33.3333	32.8677	33.4101	33.2037	0.293522	0	0	0	0	0	0	0	0	0	0
C22:6n-3(DHA)	31.7088	29.9096	34.4086	32.009	2.26447	0	0	0	0	0	0	0	0	0	0
Fig. 2g
Glucose (g/L)		WT					∆4DES KO					∆4DES KO/w3DES OE
		1	2	3	Avg	SD	1	2	3	Avg	SD	1	2	3	Avg	SD
Cultivation time (day)	1	26.2823	26.0887	27.1631	26.5114	0.57266	26.7633	29.718	26.4853	27.6555	1.79151	23.8399	28.5842	26.6009	26.3417	2.38275
	1.5	21.8714	22.6846	18.86	21.1387	2.01487	18.6398	19.8352	17.3435	18.6062	1.24619	20.9787	21.2508	19.8322	20.6872	0.752864
	2	9.45272	15.3517	10.995	11.9331	3.05932	9.17645	13.3509	9.87776	10.8017	2.23537	13.2204	18.3512	15.0147	15.5288	2.60377
	2.5	0.314998	6.82672	0.928316	2.69001	3.5956	0.003061	3.01028	0.00142	1.00492	1.73669	0.009314	8.43818	5.49204	4.64651	4.27757
	3	0.002461	0.001546	0.00236	0.00212233	0.000501668	0.001546	0.00175	0.001953	0.00174967	0.0002035	0.002156	0.002156	0.002461	0.00225767	0.000176092
	3.5	0.002461	0.001546	0.00236	0.00212233	0.000501668	0.001546	0.00175	0.001953	0.00174967	0.0002035	0.002156	0.002156	0.002461	0.00225767	0.000176092
	4	0.002461	0.001546	0.00236	0.00212233	0.000501668	0.001546	0.00175	0.001953	0.00174967	0.0002035	0.002156	0.002156	0.002461	0.00225767	0.000176092
	5	0.002461	0.001546	0.00236	0.00212233	0.000501668	0.001546	0.00175	0.001953	0.00174967	0.0002035	0.002156	0.002156	0.002461	0.00225767	0.000176092
	6	0.002461	0.001546	0.00236	0.00212233	0.000501668	0.001546	0.00175	0.001953	0.00174967	0.0002035	0.002156	0.002156	0.002461	0.00225767	0.000176092
	7	0.002461	0.001546	0.00236	0.00212233	0.000501668	0.001546	0.00175	0.001953	0.00174967	0.0002035	0.002156	0.002156	0.002461	0.00225767	0.000176092
DCW (g/L)		WT					∆4DES KO					∆4DES KO/w3DES OE
		1	2	3	Avg	SD	1	2	3	Avg	SD	1	2	3	Avg	SD
Cultivation time (day)	1	4.9	4.67	5.25	4.94	0.292062	5.175	4.785	4.965	4.975	0.195192	4.1	4.215	4.365	4.22667	0.132885
	1.5	7.135	6.645	7.285	7.02167	0.334714	7.51	6.69	7.53	7.24333	0.479305	5.63	5.55	5.945	5.70833	0.208826
	2	9.975	8.64	9.755	9.45667	0.715757	10.245	9.255	9.935	9.81167	0.506392	8.565	7.555	8.75	8.29	0.643215
	2.5	12.58	10.76	12.07	11.8033	0.938847	12.22	11.55	12.305	12.025	0.413552	11.35	9.965	10.795	10.7033	0.697035
	3	12.4	12.385	12.23	12.3383	0.0941187	12.12	12.24	12.155	12.1717	0.0617117	11.3	12.035	11.8	11.7117	0.375378
	3.5	12.475	12.35	12.02	12.2817	0.235071	11.94	11.945	11.865	11.9167	0.0448144	11.095	12.145	11.755	11.665	0.530754
	4	12.25	12.18	11.75	12.06	0.27074	11.75	11.63	11.58	11.6533	0.0873689	10.88	11.975	11.535	11.4633	0.551007
	5	11.245	11.44	10.795	11.16	0.330794	11.58	11.07	11.325	11.325	0.255	10.455	11.635	11.2	11.0967	0.596748
	6	10.585	10.715	10.035	10.445	0.360971	10.965	10.715	10.87	10.85	0.126194	10.07	11.56	10.945	10.8583	0.748771
	7	10.255	10.225	9.575	10.0183	0.384231	10.425	10.245	10.19	10.2867	0.122916	9.475	11.075	10.375	10.3083	0.802081
Fig. 2h
TFA (mg/L)		WT					∆4DES KO					∆4DES KO/w3DES OE
		1	2	3	Avg	SD	1	2	3	Avg	SD	1	2	3	Avg	SD
Cultivation time (day)	1	530.469	461.922	550.826	514.405	46.578	579.092	651.22	582.002	604.105	40.829	356.004	354.024	406.369	372.133	29.6663
	1.5	1132.47	1098.92	1394	1208.46	161.553	1630.54	1326.11	1657.9	1538.18	184.169	565.256	683.333	705.526	651.372	75.3992
	2	2778.33	2163.56	2764.42	2568.77	350.988	3322.93	2948.11	3069.24	3113.43	191.279	2395.99	1728.9	1740.93	1955.27	381.717
	2.5	4641.48	3381.86	4031.2	4018.18	629.91	4105.83	3824.24	4586.03	4172.03	385.188	3966.49	2377.75	3686.48	3343.57	848.065
	3	5258.73	4239.25	3540.36	4346.11	864.155	3932.08	5017.88	3969.12	4306.36	616.473	3603.4	4173.52	4155.76	3977.56	324.155
	3.5	3077.02	3524.33	3032.26	3211.2	272.099	3402.01	3554.18	4101.91	3686.03	368.11	3213.13	4447.27	2704.66	3455.02	896.129
	4	3131.45	3260.91	2718.65	3037	283.197	3319.91	2859.26	3385.37	3188.18	286.725	3008.18	2890.07	2774.97	2891.07	116.609
	5	2223.22	2094.27	1972.09	2096.53	125.584	3099.99	2493.41	2600.92	2731.44	323.665	2732.7	2873.09	2400.6	2668.8	242.639
	6	1584.72	1588.15	1290.5	1487.79	170.867	2215.45	2429.33	2097.13	2247.3	168.376	2516.96	2720.49	1786.96	2341.47	490.886
	7	1128.57	1188.13	896.971	1071.22	153.817	1381.16	1249.24	1418.75	1349.72	89.017	1363.62	2206.22	1370.65	1646.83	484.456
Fig. 2i
C22:4n-6(DTA) (mg/L)		WT					∆4DES KO					∆4DES KO/w3DES OE
		1	2	3	Avg	SD	1	2	3	Avg	SD	1	2	3	Avg	SD
Cultivation time (day)	1	23.6984	19.6615	23.0694	22.1431	2.17201	82.3338	76.372	70.3874	76.3644	5.97317	31.6852	25.6184	34.9674	30.757	4.74314
	1.5	49.8741	34.9136	48.6011	44.4629	8.29442	116.23	79.5837	106.681	100.831	19.0104	55.3001	58.256	52.4594	55.3385	2.89847
	2	103.883	61.7851	78.122	81.2633	21.2239	170.784	108.843	139.406	139.678	30.9715	98.9776	80.3088	74.4933	84.5933	12.7921
	2.5	210.157	102.841	128.142	147.047	56.0997	197.631	128.312	231.337	185.76	52.5283	123.271	102.385	148.894	124.85	23.2951
	3	254.99	154.182	116.474	175.215	71.613	185.81	203.683	200.252	196.582	9.48489	113.244	237.574	219.163	189.994	67.1015
	3.5	144.021	124.766	98.9521	122.58	22.6138	177.993	173.629	234.311	195.311	33.8453	103.531	257.161	150.18	170.291	78.7649
	4	146.94	114.939	88.5928	116.824	29.2193	152.365	123.193	202.042	159.2	39.8665	101.519	161.15	158.406	140.358	33.6641
	5	103.412	72.8422	59.2295	78.4945	22.6269	180.341	140.37	174.555	165.089	21.602	95.889	167.379	138.943	134.07	35.9931
	6	73.098	56.5376	39.6006	56.4121	16.7491	151.023	175.843	160.036	162.301	12.5637	106.112	175.527	114.043	131.894	37.9947
	7	52.2268	40.816	25.9727	39.6718	13.1644	107.534	108.903	130.991	115.809	13.1658	72.0664	149.962	99.4703	107.166	39.5142
Fig. 2j
C22:5n-3(n-3DPA) (mg/L)		WT					∆4DES KO					∆4DES KO/w3DES OE
		1	2	3	Avg	SD	1	2	3	Avg	SD	1	2	3	Avg	SD
Cultivation time (day)	1	7.80286	7.29473	9.67103	8.25621	1.25133	70.5168	64.0812	61.1687	65.2556	4.78344	105.722	75.2704	95.3972	92.1298	15.4864
	1.5	15.6371	14.6602	20.2099	16.8357	2.96264	90.1564	67.4847	86.9262	81.5224	12.2639	138.454	161.964	126.905	142.441	17.8661
	2	32.8402	24.8663	32.8876	30.198	4.6175	121.585	96.6058	106.486	108.225	12.5801	175.33	174.937	133.06	161.109	24.292
	2.5	45.0455	40.9006	45.0658	43.6706	2.39894	169.449	111.756	188.895	156.7	40.1186	203.922	169.719	219.042	197.561	25.2693
	3	50.6804	37.7133	31.7401	40.0446	9.68294	234.678	248.057	234.547	239.094	7.76246	266.481	289.091	330.917	295.496	32.6922
	3.5	30.0154	31.1006	27.8761	29.664	1.64071	219.941	210.71	266.754	232.468	30.0486	267.806	397.767	250.177	305.25	80.6054
	4	33.0746	30.4904	27.4265	30.3305	2.82745	166.276	125.666	221.974	171.305	48.3506	235.177	244.406	248.689	242.757	6.90532
	5	26.0818	21.387	20.5772	22.682	2.97202	220.993	160.006	206.047	195.682	31.7876	231.055	258.106	229.475	239.545	16.0936
	6	21.1639	17.7748	13.9013	17.6133	3.63399	186.927	222.165	195.547	201.546	18.3691	271.354	286.942	203.917	254.071	44.1286
	7	14.2408	13.758	10.4792	12.826	2.04668	147.643	145.44	171.144	154.742	14.247	210.134	261.149	199.327	223.537	33.0185

## Sheet: Fig 3
Fig. 3a		A. limacinum			Parietichytrium sp.
	Medium volume (mL)	300	200	100	300	200	100
	Dissolved oxygen level	Low	Middle	High	Low	Middle	High
	C14:0	5.6475	5.07488	3.87465	3.80868	3.07075	2.04558
	C16:0 (PA)	41.7505	45.7955	45.304	25.8757	30.1733	36.5766
	C18:0 (SA)	0.0614639	1.33642	1.28388	24.4003	14.1527	4.9856
	C18:1n-9 (OA)	0.387035	0.364732	0.178387	28.8582	25.463	5.2157
	C18:2n-6 (LA)	0	0	0	1.70212	1.66402	1.2457
	C18:3n-6 (GLA)	0.1	0.0686772	0.0610609	0.06567	0.218362	0.617169
LC-PUFA	C20:3n-6 (DGLA)	0.1	0.0890948	0.096067	0.1527	0.663012	1.27851
	C20:4n-6 （ARA)	0	0	0	1.15576	2.28427	2.13393
	C20:5n-3 （EPA)	0.583127	0.556842	0.421992	0.751144	1.32795	4.80783
	C22:4n-6 （DTA)	0	0.247052	0.171994	2.07108	3.85148	6.46912
	C22:5n-6 （n-6DPA)	6.7448	5.77371	6.78543	2.56625	4.44122	9.69736
	C22:5n-3 (n-3DPA)	0.2	0.1587	0.100862	0.997936	1.1288	2.45388
	C22:6n-3 （DHA)	36.4259	34.656	37.0411	3.70806	7.00799	15.6617
	Others	7.99965	5.8784	4.68059	3.88636	4.55316	6.81137
LC-PUFA (%)		44.0539	41.4814	44.6175	11.4029	20.7047	42.5023
Fig. 3b
		WT	C20ELO KO/w3DES OE	∆4DES KO/w3DES OE
	C20:3n-6 (DGLA)	11.0715	18.9078	12.5951
	C20:4n-6 (ARA)	10.3782	39.0039	8.38601
	C20:5n-3 (EPA)	5.32653	38.5494	9.76186
	C22:4n-6 (DTA)	31.1876	0	28.8617
	C22:5n-6 (n-6 DPA)	16.8006	0.372518	0
	C22:5n-3 (n-3 DPA)	5.7282	0.931295	40.3954
	C22:6n-3 (DHA)	19.5074	2.23511	0
Fig. 3c		C20ELO KO/w3DES OE
DCW (g/L)		1	2	3	Avg	SD
Cultivation time (hour)	72	47.4833	47.6333	67.5	54.2056	11.5136
	96	64.45	67.9333	65.5667	65.9833	1.77865
	118	74.3333	72.1667	72.4667	72.9889	1.17394
	142	82.3	87.9	83.3833	84.5278	2.97024
	166	120	119.267	110.833	116.7	5.09392
	190	136.767	138.667	120	131.811	10.2728
	214	141.733	149.2	141.1	144.011	4.50486
TFA (g/L)		1	2	3	Avg	SD
Cultivation time (hour)	118	36.94	36.2	24.7	32.6133	6.86313
	142	46.75	51.2	29.4	42.45	11.5186
	166	67.32	63.8	49.2	60.1067	9.60802
	190	78.5	74.5	58.9	70.6333	10.3563
	214	78.38	80.6	69.4	76.1267	5.93027
Fig. 3d		∆4DES KO/w3DES OE
DCW (g/L)		1	2	3	Avg	SD
Cultivation time (hour)	42	36	38.6333	38.0267	37.5533	1.379
	76	57.1333	56.2333	58.3	57.2222	1.0362
	116	66.9333	68.7	78.2333	71.2889	6.07859
	190	80.7667	78.4333	92	83.7333	7.25358
TFA (g/L)		1	2	3	Avg	SD
Cultivation time (hour)	42	3.75925	5.66456	5.77369	5.06583	1.13285
	76	18.1126	18.8469	22.6628	19.8741	2.44282
	116	34.3032	33.6674	35.4588	34.4765	0.908178
	190	44.7377	38.5713	45.2866	42.8652	3.72872
Fig. 3e
		C20ELO KO
EPA (g/L)		1	2	3	Avg	SD
Cultivation time (hour)	120	5.2192	3.29675	3.17144	3.8958	1.14781
	140	6.0475	4.22947	4.84431	5.04042	0.924745
	172	7.22552	5.97909	5.77494	6.32652	0.785221
	196	7.4	6.64	7.83	7.29	0.602578
		C20ELO KO/w3DES OE
EPA (g/L)		1	2	3	Avg	SD
Cultivation time (hour)	118	6.21123	5.43771	3.8242	5.15771	1.2179
	142	7.42228	7.05046	4.39357	6.28877	1.65179
	166	10.318	8.68296	6.77884	8.59326	1.77129
	190	11.8644	10.14	8.35351	10.1193	1.75555
	214	12.1968	11.1609	10.6915	11.3497	0.770241
Fig. 3f
		∆4DES KO
n-3DPA (g/L)		1	2	3	Avg	SD
Cultivation time (hour)	42	0.882703	0.405195	0.501036	0.596311	0.252609
	76	0.7	1.05	1.02	0.923333	0.193993
	116	2.26	2.45	2.25	2.32	0.112694
	190	2.81	3.12	2.78	2.90333	0.188237
		∆4DES KO/w3DES OE
n-3DPA (g/L)		1	2	3	Avg	SD
Cultivation time (hour)	42	1.20052	1.20841	1.21157	1.20683	0.00569469
	76	2.32337	2.43219	2.42915	2.3949	0.0619656
	116	3.77979	3.82055	3.85248	3.81761	0.0364341
	190	5.00161	4.63671	4.62173	4.75335	0.215131

## Sheet: Table 1
Table raw data values
	A. limacinum					T. aureum					Parietichytrium sp.
	1	2	3	Avr	Std	1	2	3	Avr	Std	1	2	3	Avr	Std
C14:0(MA)	2.07933	2.24055	2.39476	2.23821	0.157729	1.74754	1.56529	1.65337	1.6554	0.09114	4.53557	4.10166	5.18022	4.60581	0.542702
C16:0(PA)	37.0534	39.2375	38.788	38.3596	1.15337	22.5758	22.2306	22.9696	22.592	0.369784	23.3672	23.4815	23.8616	23.5701	0.258846
C18:0(SA)	1.23596	1.28558	1.23533	1.25229	0.0288324	18.7813	18.7826	18.4689	18.6776	0.180748	20.678	22.0421	25.0408	22.587	2.23187
C18:1n-9(OA)	0.0660597	0	0	0.0220199	0.0381396	2.29792	2.37385	1.98723	2.21967	0.204841	28.6511	26.6867	25.5665	26.9681	1.56142
C18:2n-6(LA)	0	0	0	0	0	0.43424	0.463143	0.449437	0.44894	0.0144583	3.22913	2.99807	2.98686	3.07135	0.136754
C18:3n-6(GLA)	0	0	0	0	0	0.0904013	0.0719252	0.0844845	0.0822703	0.00943496	0.351128	0.347713	0.323219	0.340687	0.0152232
C18:3n-3(ALA)	0.102092	0.0880325	0	0.0633749	0.0553327	0	0	0	0	0	0	0	0	0	0
C18:4n-3(STA)	0.102286	0.101831	0	0.0680389	0.0589239	0.257356	0.202717	0.233575	0.231216	0.0273957	0	0	0	0	0
C20:2n-6(EDA)	0	0	0	0	0	0.251347	0.175337	0.256384	0.22769	0.0454083	0.35082	0.330417	0.389328	0.356855	0.0299156
C20:3n-6(DGLA)	0.0723557	0	0	0.0241186	0.0417746	0.30321	0.293387	0.306209	0.300935	0.00670652	1.04802	1.1684	0.841994	1.01947	0.165067
C20:4n-6（ARA)	0.153332	0.117837	0.162917	0.144695	0.0237486	1.55603	1.47073	1.6614	1.56272	0.0955131	1.88614	2.04886	1.5202	1.8184	0.270762
C20:3n-3(ETrA)	0	0	0	0	0	0	0	0	0	0	0	0	0	0	0
C20:4n-3(ETA)	0.319062	0.291418	0.286192	0.298891	0.0176635	0.312485	0.329403	0.320481	0.320789	0.00846285	0.0815559	0.101206	0.0736299	0.0854638	0.0141972
C20:5n-3（EPA)	0.90217	0.899643	0.965575	0.922462	0.0373577	1.81064	1.65628	1.89995	1.78895	0.123272	2.06041	2.32551	2.00612	2.13068	0.170896
C22:4n-6(DTA)	0	0	0	0	0	0	0.104255	0	0.0347515	0.0601914	2.52583	2.61294	1.81324	2.31733	0.43873
C22:5n-6（n-6 DPA)	8.66486	8.35674	8.64264	8.55475	0.171834	5.19585	5.21147	5.35642	5.25458	0.0885417	2.36475	2.587	2.18168	2.37781	0.202973
C22:5n-3(n-3 DPA)	0.179872	0.192623	0.168879	0.180458	0.0118828	0.249518	0.222199	0.210128	0.227282	0.0201807	0.734927	0.757844	0.629615	0.707462	0.0683846
C22:6n-3（DHA)	46.9217	45.1652	45.6734	45.9201	0.903868	41.5788	42.7512	42.1737	42.1679	0.586228	5.09629	5.40012	4.80613	5.10085	0.297021
Others	2.14752	2.02295	1.68234	1.95094	0.240805	2.55762	2.09562	1.96876	2.20734	0.30992	3.0392	3.00989	2.77884	2.94264	0.142615

## Sheet: Fig. S1
Fig. S1a				Gene ID
Elongase				s002g00796			s008g02534			contig6059
	Mock			ELO-1			ELO-2			ELO-3
Substrate→Product	Substrate area	Product area	Elongase activity*	Substrate area	Product area	Elongase activity*	Substrate area	Product area	Elongase activity*	Substrate area	Product area	Elongase activity*
PA(C16:0) →SA(C18:0)	169787	62218	26.8175	54071	68581	55.9151	123810	52230	29.6694	140895	59603	29.7275
GLA(C18:3n-6) →DGLA(C20:3n-6)	152310	771	0.503655	143298	0	0	16722	56728	77.2335	98872	3418	3.34148
LA(C18:2)→EDA(C20:2)	55099	0	0	65604	0	0	42274	13693	24.4662	75175	1082	1.41889
ARA(C20:4n-6)→DTA(C22:4n-6)	24634	544	2.16062	17464	502	2.79417	15343	1923	11.1375	8708	6823	43.9315
STA(C18:4n-3)→ETA(C20:4n-3)	150471	2241	1.46747	160510	2198	1.35089	28971	97012	77.004	96410	8798	8.36248
ALA(C18:3n-3)→ETrA(C20:3n-3)	149153	729	0.486383	149063	3472	2.2762	110862	55278	33.2719	161292	2507	1.53053
EPA(C20:5n-3)→n-3DPA(C22:5n-3)	77823	650	0.82831	77823	650	0.82831	51287	9573	15.7295	9312	38215	80.4069
*Elongase activity=product area x 100/(substrate area + product area)
				Gene ID
				s026g05993			s001g00487			s059g09647			s015g04168			s098g12010
Desaturase*	Mock			DES-1			DES-2			DES-3			DES-4			DES-5
Substrate→Product	Substrate area	Product area	Desaturase activity*	Substrate area	Product area	Desaturase activity*	Substrate area	Product area	Desaturase activity*	Substrate area	Product area	Desaturase activity*	Substrate area	Product area	Desaturase activity*	Substrate area	Product area	Desaturase activity*
SA(C18:0) →OA(C18:1)	62218	262672	80.8495	14306	481484	97.1145	134807	303696	69.2575	59667	174902	74.5631	68944	222300	76.3278	72510	230031	76.033
OA(C18:1) →LA(C18:2)	262672	55099	17.3392	481484	61015	11.247	303696	294278	49.2125	174902	21929	11.141	222300	77664	25.8911	230031	76867	25.0464
LA(C18:2) →GLA(C18:3n-6)	55099	0	0	61015	0	0	294278	1009	0.341701	21929	47650	68.4833	77664	0	0	76867	0	0
EDA(C20:2) →DGLA(C20:3n-6)	54949	0	0	36126	0	0	58458	0	0	22105	16350	42.5172	16288	568	3.36972	48951	0	0
DGLA(C20:3n-6) →ARA(C20:4n-6)	45167	0	0	41378	0	0	111935	0	0	52196	1650	3.06429	15690	35297	69.2275	64380	2647	3.94915
DTA(C22:4n-6) →n-6DPA(C22:5n-6)	9700	0	0	9429	0	0	19497	0	0	9596	0	0	11777	0	0	10850	2507	18.7692
ALA(C18:3n-3) →STA(C18:4n-3)	149153	1552	1.02983	184774	736	0.396744	204724	1785	0.864369	59371	151306	71.8189	147528	904	0.609033	182163	1363	0.742674
ETrA(C20:3n-3) →ETA(C20:4n-3)	67533	1093	1.59269	48443	0	0	78194	1060	1.33747	27903	37763	57.5077	37605	0	0	65260	0	0
ETA(C20:4n-3) →EPA(C20:5n-3)	67900	0	0	60337	1888	3.03415	92819	0	0	68395	851	1.22895	16837	32995	66.2125	81880	956	1.15409
n-3DPA(C22:5n-3) →DHA(C22:6n-3)	43444	1521	3.38263	52048	0	0	52048	0	0	48969	711	1.43116	38951	0	0	58301	7169	10.9501
				Gene ID
				s031g06706
	Mock			DES-6
Substrate→Product	Substrate area	Product area	Desaturase activity*	Substrate area	Product area	Desaturase activity*
LA(C18:2) →ALA(C18:3n-3)	792365	0	0	1127051	3351.67	0.296502
GLA(C18:3n-6) →STA(C18:4n-3)	2.82282e+06	3634.33	0.128583	2.14798e+06	9211.67	0.427021
EDA(C20:2) →EtrA(C20:3n-3)	432427	230	0.0531599	277437	1141	0.40958
DGLA(C20:3n-6) →ETA(C20:4n-3)	1.08487e+06	4738.67	0.434896	647062	7546	1.15275
ARA(C20:4n-6) →EPA(C20:5n-3)	142142	2166	1.50096	76727	5730.67	6.94983
DTA(C22:4n-6) →n-3DPA(C22:5n-3)	107081	0	0	72704.7	1361.33	1.838
n-6DPA(C22:5n-6) →DHA(C22:6n-3)	172370	1271.67	0.73235	110451	5090.67	4.4059
*Desaturase activity=product area x 100/(substrate area + product area)
Fig. S1c
ELO-1	DES-1	DES-2	DES-3	ELO-2	DES-4	ELO-3	DES-5	DES-6
110000000	159000000	203000000	147000000	84100000	63700000	22700000	5630000	5420000
107000000	175000000	161000000	138000000	92700000	61100000	20800000	5720000	5810000
104000000	170000000	210000000	150000000	92700000	57200000	24200000	5630000	6040000
79900000	172000000	150000000	126000000	75600000	57800000	20200000	5730000	4280000
70600000	167000000	146000000	131000000	72000000	59300000	18100000	5390000	3950000
85400000	192000000	145000000	130000000	74300000	60900000	22000000	5820000	3980000
91300000	171000000	143000000	142000000	69400000	62600000	17500000	4760000	4480000
88600000	174000000	153000000	120000000	74100000	61300000	18900000	4990000	3920000
88200000	175000000	139000000	130000000	74000000	64400000	17600000	4760000	3910000

## Sheet: Fig. S3
Fig. S3a	T. aureum WT					T. aureum PUFA-S KO					T. aureum ∆4DES KO					T. aureum PUFA-S KO/∆4DES KO
	1	2	3	Avg	SD	1	2	3	Avg	SD	1	2	3	Avg	SD	1	2	3	Avg	SD
C22:4n-6(DTA)	0.398406	0.491122	0.463803	0.45111	0.0476434	11.3865	12.2627	12.2254	11.9582	0.495437	1.53037	2.03196	2.43737	1.9999	0.454352	79.2208	79.6998	78.0473	78.9893	0.850196
C22:5n-3(n-3DPA)	0.537849	0.680015	0.584795	0.600886	0.0724361	1.78157	1.42405	1.81471	1.67344	0.216614	1.41081	1.50685	1.67005	1.52924	0.131064	20.7792	20.3002	21.9527	21.0107	0.850196
C22:5n-6(n-6DPA)	11.0757	11.3902	11.4741	11.3133	0.210034	57.165	58.5443	61.2225	58.9773	2.06314	10.7604	10.7763	10.8328	10.7898	0.0380402	0	0	0	0	0
C22:6n-3(DHA)	87.9881	87.4386	87.4773	87.6347	0.306659	29.6669	27.769	24.7373	27.3911	2.48642	86.2984	85.6849	85.0598	85.6811	0.619314	0	0	0	0	0
Fig. S3b
d31-C18:0 (Normalized intensity)		Parietichytrium sp.					A. limacinum					T. aureum
		1	2	3	Avg	SD	1	2	3	Avg	SD	1	2	3	Avg	SD
Time after addition of d31-C16:0 (hour)	0	0.0282661			0.0282661		0.00848815			0.00848815		0.0143362			0.0143362
	2	0.768852	0.687822	1.8772	1.11129	0.664534	0.0608283	0.112257	0.0468065	0.0732974	0.034461	3.53076	2.87871	2.3528	2.92076	0.590104
	4	4.30474	2.05049	2.13354	2.82959	1.27819	0.0941822	0.158083	0.200476	0.150914	0.0535083	4.91837	4.89171	3.97383	4.59463	0.537799
	8	1.56598	2.41777	3.39186	2.45854	0.913625	0.176316	0.142882	0.0966443	0.138614	0.0400069	15	11.4451	6.45497	10.9667	4.29256
	25	9.10273	7.60357	2.44555	6.38395	3.49215	0.212924	0.14709	0.206206	0.18874	0.0362261	23.2617	14.7576	18.8241	18.9478	4.25338
	54	3.25268	1.55654	2.46279	2.42401	0.848734	0.13294	0.0834979	0.142182	0.11954	0.0315534	6.99605	6.46146	8.67092	7.37614	1.15273
Fig. S3c
d29-C18:1 (Normalized intensity)		Parietichytrium sp.					A. limacinum					T. aureum
		1	2	3	Avg	SD	1	2	3	Avg	SD	1	2	3	Avg	SD
Time after addition of d31-C16:0 (hour)	0	0.442137			0.442137		0.0265739			0.0265739		0.131341			0.131341
	2	4.82951	5.258	11.7082	7.26524	3.85368	0.0248561	0.0194896	0.0164824	0.020276	0.00424193	12.7682	11.8774	9.58459	11.4101	1.64247
	4	32.0918	14.5502	15.6496	20.7639	9.82567	0.0159242	0.00463461	0.0204577	0.0136722	0.00814839	19.3088	18.3002	14.364	17.3243	2.61285
	8	16.9715	27.3693	32.252	25.5309	7.80434	0.0355545	0.0177636	0.00682521	0.0200478	0.0145002	55.9987	45.3337	26.3653	42.5659	15.0093
	25	49.0637	48.6488	17.571	38.4279	18.0637	0.00788423	0.00608466	0.0252371	0.0130687	0.0105765	85.3173	54.3781	75.6576	71.7843	15.8291
	54	18.671	8.29733	13.2043	13.3909	5.18937	0.0085523	0.00855556	0.00948941	0.00886575	0.000540105	40.1054	36.7267	49.1004	41.9775	6.39575

## Sheet: Fig. S4
Fig. S4
		13C18-C18:1 (Relative intensity)
		1	2	3	Avg	SD
Time after addition of 13C18-C18:1 (hour)	0	100			100
	4	60.7892	58.0045	46.8884	55.2274	7.35475
	8	49.5716	37.2153	45.5355	44.1075	6.30069
	24	17.9594	18.5231	11.9617	16.1481	3.63646
	48	7.14431	6.77114	5.48703	6.46749	0.869361
		13C18-C18:2 (Relative intensity)
		1	2	3	Avg	SD
Time after addition of 13C18-C18:1 (hour)	4	106.344	101.612	92.0437	100	7.2853
	8	110.452	93.2397	102.6	102.097	8.61735
	24	60.5304	65.0546	42.3505	55.9785	12.017
	48	30.806	29.6724	25.2678	28.5821	2.92567
		13C18-C18:3 (Relative intensity)
		1	2	3	Avg	SD
Time after addition of 13C18-C18:1 (hour)	4	101.704	103.478	94.8175	100	4.57501
	8	92.6563	84.5761	89.4145	88.8823	4.06631
	24	52.8843	52.1907	39.7237	48.2662	7.40619
	48	22.9343	20.5312	20.257	21.2408	1.47297
		13C18-C20:4 (Relative intensity)
		1	2	3	Avg	SD
Time after addition of 13C18-C18:1 (hour)	4	108.636	99.8474	91.517	100	8.5603
	8	99.3636	83.8535	90.34	91.1857	7.78952
	24	46.4124	51.6042	38.9843	45.667	6.34288
	48	24.9259	23.8274	20.3357	23.0296	2.39684
		13C18-C20:5 (Relative intensity)
		1	2	3	Avg	SD
Time after addition of 13C18-C18:1 (hour)	4	83.4968	83.9019	76.5458	81.3149	4.13505
	8	98.5714	96.8657	104.563	100	4.04258
	24	52.3241	51.5352	53.7313	52.5302	1.11249
	48	28.8486	25.6503	21.1791	25.226	3.85232
		13C18-C22:4 (Relative intensity)
		1	2	3	Avg	SD
Time after addition of 13C18-C18:1 (hour)	4	75.5622	117.538	82.2435	91.7811	22.5545
	8	103.748	86.8399	109.412	100	11.7435
	24	86.8399	96.6895	76.2353	86.5882	10.2294
	48	48.591	34.8427	40.8427	41.4254	6.89265
		13C18-C22:5 (Relative intensity)
		1	2	3	Avg	SD
Time after addition of 13C18-C18:1 (hour)	4	71.5446	64.8807	60.8083	65.7445	5.42004
	8	90.7651	86.6927	91.9992	89.819	2.77686
	24	100.915	109.523	89.5619	100	10.0119
	48	78.8256	74.5989	65.9914	73.1386	6.54054
		13C18-C22:6 (Relative intensity)
		1	2	3	Avg	SD
Time after addition of 13C18-C18:1 (hour)	4	57.9931	62.3902	56.7811	59.0548	2.9514
	8	98.6095	95.9036	100.568	98.3605	2.34235
	24	100.343	104.219	95.4385	100	4.40004
	48	72.9318	68.5771	59.6843	67.0644	6.75206

## Sheet: Fig. S6
Fig. S6a	w3(∆17) desaturase activity (%)
		Mock			Pari DES-6			Sdic w3DES			Malp w3DES
Substrate→Product		Substrate area	Product area	Desaturase activity*	Substrate area	Product area	Desaturase activity*	Substrate area	Product area	Desaturase activity*	Substrate area	Product area	Desaturase activity*
ARA(C20:4n-6) →EPA(C20:5n-3)	1	750875	0	0	325801	1483	0.453123	71991	26806	27.1324	163122	15287	8.56851
	2	251824	0	0	585983	2688	0.456622	116195	41086	26.1227	321594	33640	9.46981
	3	579458	0	0	481077	2850	0.588932	314423	107526	25.4832	80821	9562	10.5794
	Avg	527386	0	0	464287	2340.33	0.499559	167536	58472.7	26.2461	188512	19496.3	9.53925
	SD	253568	0	0	130901	746.878	0.0774189	129113	43077.3	0.831511	122378	12578.8	1.00725
	*Desaturase activity=product area x 100/(substrate area + product area)
Fig. S6c	Relative mRNA expression level (UbiP=1)
UbiP-NeoR					Smp1P-NeoR
1	2	3	Avg	SD	1	2	3	Avg	SD
0.874429	0.94911	1.17646	1	0.157316	4.00215	3.15453	4.34011	3.83226	0.610779

## Sheet: Fig. S7
Fig. S7a
	Normalized intensity (sample area/IS area/ mg DCW)
	WT					C20ELO KO					C20ELO KO/w3DES OE
	1	2	3	Avg	SD	1	2	3	Avg	SD	1	2	3	Avg	SD
PC28:0	0.0046	0.00201	0.00548	0.00403	0.00180386	0.00281	0.00258	0.00514	0.00351	0.0014163	0.00662	0.00249	0.00281	0.00397333	0.00229766
PC30:0	0.0219	0.0177	0.0326	0.0240667	0.00768266	0.0234	0.0227	0.0425	0.0295333	0.0112349	0.0709	0.0234	0.0281	0.0408	0.0261731
PC32:0	0.0319	0.0259	0.0476	0.0351333	0.0112055	0.0353	0.0337	0.0803	0.0497667	0.0264547	0.115	0.0362	0.0557	0.0689667	0.041041
PC32:1	0.0622	0.0444	0.0829	0.0631667	0.0192682	0.0259	0.0196	0.046	0.0305	0.013788	0.0512	0.0246	0.0246	0.0334667	0.0153575
PC32:2	0.00918	0.00567	0.0119	0.00891667	0.00312334	0.00844	0.0116	0.016	0.0120133	0.00379691	0.0199	0.0112	0.01	0.0137	0.00540278
PC32:3	0.00275	0.00239	0.00394	0.00302667	0.000811193	0.00156	0.00128	0.00348	0.00210667	0.00119755	0	0	0.000499	0.000166333	0.000288098
PC34:0	0.0253	0.0221	0.0563	0.0345667	0.0188895	0.0107	0.011	0.0315	0.0177333	0.0119232	0.0452	0.0128	0.0231	0.0270333	0.0165543
PC34:1	0.519	0.403	0.691	0.537667	0.144905	0.226	0.161	0.533	0.306667	0.198687	0.664	0.211	0.276	0.383667	0.244941
PC34:2	0.0945	0.0735	0.104	0.0906667	0.0156072	0.093	0.0902	0.205	0.1294	0.0654865	0.269	0.107	0.108	0.161333	0.0932434
PC34:3	0.0252	0.0227	0.0248	0.0242333	0.00134288	0.0178	0.0239	0.0222	0.0213	0.00314802	0.0199	0.0208	0.0142	0.0183	0.00357911
PC34:4	0.0186	0.016	0.0207	0.0184333	0.00235443	0.0286	0.0457	0.0439	0.0394	0.00939628	0.0141	0.0147	0.011	0.0132667	0.00198578
PC34:5	0.0113	0.0108	0.0145	0.0122	0.00200749	0.0243	0.0411	0.0354	0.0336	0.00854342	0.0731	0.0833	0.0663	0.0742333	0.00855648
PC36:0	0.00882	0.0054	0.0138	0.00934	0.00422407	0.0016	0.00104	0.00382	0.00215333	0.00147028	0.00484	0.00125	0.00194	0.00267667	0.001905
PC36:1	0.0743	0.0556	0.125	0.0849667	0.0359085	0.011	0.00715	0.0355	0.0178833	0.0153774	0.0442	0.00886	0.0143	0.0224533	0.0190286
PC36:2	0.325	0.202	0.366	0.297667	0.0853483	0.0468	0.033	0.116	0.0652667	0.0444749	0.125	0.0409	0.0495	0.0718	0.0462728
PC36:3	0.204	0.154	0.226	0.194667	0.0368963	0.101	0.142	0.145	0.129333	0.0245832	0.136	0.107	0.0934	0.112133	0.021759
PC36:4	0.163	0.137	0.165	0.155	0.0156205	0.501	0.755	0.713	0.656333	0.136152	0.212	0.152	0.147	0.170333	0.0361709
PC36:5	0.152	0.174	0.19	0.172	0.0190788	0.438	0.684	0.658	0.593333	0.135149	1.16	1.38	1.27	1.27	0.11
PC36:6	0	0	0	0	0	0.0291	0.0452	0.0249	0.0330667	0.0107156	0.0251	0.0569	0.036	0.0393333	0.0161599
PC38:3	0.118	0.11	0.108	0.112	0.0052915	0.0021	0.00176	0.00252	0.00212667	0.000380701	0	0	0.00235	0.000783333	0.00135677
PC38:4	0	0	0	0	0	0.016	0.0179	0.0425	0.0254667	0.0147819	0.0159	0.00617	0.0041	0.00872333	0.00630076
PC38:5	0.587	0.512	0.579	0.559333	0.0411866	0.104	0.11	0.197	0.137	0.0520481	0.062	0.0213	0.0263	0.0365333	0.022196
PC38:6	0.138	0.126	0.155	0.139667	0.0145717	0.164	0.189	0.291	0.214667	0.067278	0.359	0.263	0.223	0.281667	0.0698952
PC38:7	0.0292	0.0208	0.00882	0.0196067	0.0102423	0.0651	0.0957	0.101	0.0872667	0.0193789	0.159	0.144	0.104	0.135667	0.0284312
PC38:8	0.00653	0.00792	0.00509	0.00651333	0.00141507	0.00903	0.0165	0.00582	0.01045	0.00547977	0.0102	0.0281	0.0135	0.0172667	0.00952593
PC40:4	0.225	0.147	0.274	0.215333	0.0640495	0	0	0.000235	7.83333e-05	0.000135677	7.73e-05	0	0.000256	0.0001111	0.000131304
PC40:5	0.553	0.414	0.524	0.497	0.073328	0.00053	0	0	0.000176667	0.000305996	0.00058	0.000483	0.000506	0.000523	5.06853e-05
PC40:6	0.384	0.32	0.345	0.349667	0.0322542	0.00488	0.00924	0.0127	0.00894	0.00391862	0	0	0.000965	0.000321667	0.000557143
PC40:7	0	0	0	0	0	0.0514	0.0753	0.0635	0.0634	0.0119503	0.0272	0.0199	0.0165	0.0212	0.00546717
PC40:8	0.0065	0.00646	0.00702	0.00666	0.00031241	0.0548	0.081	0.0824	0.0727333	0.0155465	0.0341	0.0259	0.0193	0.0264333	0.0074144
PC40:9	0.0643	0.0778	0.075	0.0723667	0.00712484	0.498	0.727	0.712	0.645667	0.128103	0.291	0.247	0.185	0.241	0.0532541
PC40:10	0.00576	0.02	0.00979	0.01185	0.0073401	0.271	0.462	0.359	0.364	0.0955981	0.972	1.34	1.01	1.10733	0.202389
PC42:6	0	0.0083	0.00621	0.00483667	0.00431706	0	0.0457	0.0585	0.0347333	0.0307533	0.008	0	0	0.00266667	0.0046188
PC42:7	0.0619	0.0545	0.0515	0.0559667	0.00535288	0.000164	0.000393	0	0.000185667	0.000197394	0	0.00019	0	6.33333e-05	0.000109697
PC42:8	0.521	0.462	0.42	0.467667	0.0507379	0.00112	0.00157	0.0017	0.00146333	0.000304357	0.00061	0.000623	0.00065	0.000627667	2.04042e-05
PC42:9	0.423	0.798	0.378	0.533	0.230597	0.0093	0.0149	0.0121	0.0121	0.0028	0.00407	0.00255	0.00162	0.00274667	0.00123678
PC42:10	0.449	0.613	0.472	0.511333	0.0887938	0.0164	0.0227	0.0172	0.0187667	0.00342977	0.0102	0.0135	0.0088	0.0108333	0.00241316
PC42:11	0.0901	0.159	0.111	0.120033	0.0353271	0.00706	0.0134	0.008	0.00948667	0.00342148	0.0247	0.054	0.0348	0.0378333	0.0148837
PC44:8	0.0156	0.0246	0.0241	0.0214333	0.005058	0	0	0	0	0	0	0	0	0	0
PC44:9	0.0126	0.0113	0.0136	0.0125	0.00115326	0.000149	0	5.08e-05	6.66e-05	7.57462e-05	1.9e-05	0	0	6.33333e-06	1.09697e-05
PC44:10	0.00739	0.00993	0.00751	0.00827667	0.00143309	5.52e-05	0.00011	5.5e-05	7.34e-05	3.16967e-05	0	5.94e-05	5.27e-05	3.73667e-05	3.25334e-05
PC44:11	0.0622	0.0858	0.0674	0.0718	0.0124	0.00018	0.000227	0.000284	0.000230333	5.20801e-05	0	0.000357	0.000148	0.000168333	0.000179366
PC44:12	0.0301	0.0523	0.037	0.0398	0.0113618	0	9.77e-05	0.000118	7.19e-05	6.30891e-05	0.000182	0.000329	0.000256	0.000255667	7.35006e-05
Fig. S7b	Normalized intensity (sample area/IS area/ mg DCW)
PC36:4 (C20:4/C16:0)	day1					day1.5					day2					day2.5					day3					day3.5					day4					day5
	1	2	3	Avg	SD	1	2	3	Avg	SD	1	2	3	Avg	SD	1	2	3	Avg	SD	1	2	3	Avg	SD	1	2	3	Avg	SD	1	2	3	Avg	SD	1	2	3	Avg	SD
WT	0.0164	0.0144	0.0206	0.0171333	0.00316439	0.151	0.204	0.179	0.178	0.0265141	0.163	0.137	0.165	0.155	0.0156205	0.0403	0.0296	0.0926	0.0541667	0.0337115	0.0216	0.0319	0.0204	0.0246333	0.00632166	0.0339	0.0361	0.0232	0.0310667	0.00690097	0.0341	0.0398	0.0262	0.0333667	0.00682959	0.0302	0.0287	0.017	0.0253	0.00722703
C20ELO KO	0.338	0.357	0.522	0.405667	0.101195	0.732	0.739	0.796	0.755667	0.0351046	0.501	0.755	0.713	0.656333	0.136152	0.795	0.665	0.607	0.689	0.0962705	0.377	0.592	0.515	0.494667	0.108933	0.855	0.851	0.628	0.778	0.129919	0.353	0.252	0.435	0.346667	0.0916642	0.356	0.508	0.272	0.378667	0.119622
C20ELO KO/w3DES OE	0.232	0.218	0.222	0.224	0.0072111	0.249	0.29	0.371	0.303333	0.0620833	0.212	0.152	0.147	0.170333	0.0361709	0.137	0.363	0.234	0.244667	0.113377	0.23	0.156	0.15	0.178667	0.0445571	0.134	0.252	0.306	0.230667	0.0879621	0.0704	0.119	0.0784	0.0892667	0.0260587	0.0221	0.0469	0.0252	0.0314	0.0135126
Fig. S7c	Normalized intensity (sample area/IS area/ mg DCW)
PC36:5 (C20:5/C16:0)	day1					day1.5					day2					day2.5					day3					day3.5					day4					day5
	1	2	3	Avg	SD	1	2	3	Avg	SD	1	2	3	Avg	SD	1	2	3	Avg	SD	1	2	3	Avg	SD	1	2	3	Avg	SD	1	2	3	Avg	SD	1	2	3	Avg	SD
WT	0.0220902	0.0203012	0.0253474	0.0225796	0.00255844	0.142722	0.239234	0.192647	0.191534	0.0482661	0.152266	0.174375	0.190125	0.172255	0.0190182	0.0845353	0.104092	0.108463	0.0990303	0.0127419	0.0655194	0.0775875	0.0661895	0.0697655	0.00678236	0.068044	0.0749191	0.0766383	0.0732004	0.0045476	0.0676859	0.0618428	0.0547611	0.0614299	0.00647233	0.051683	0.0420686	0.0339347	0.0425621	0.00888448
C20ELO KO	0.195467	0.210361	0.311922	0.23925	0.063375	0.473702	0.497864	0.554009	0.508525	0.0412017	0.438039	0.684067	0.65764	0.593249	0.135063	1.04186	0.79506	0.68434	0.840419	0.183024	0.509726	0.728058	0.656356	0.63138	0.111288	1.02587	0.977551	0.774768	0.926064	0.133235	0.513342	0.343064	0.6915	0.515969	0.174233	0.600677	0.767026	0.562117	0.643273	0.108894
C20ELO KO/w3DES OE	0.407255	0.34257	0.338031	0.362619	0.0387228	0.609836	0.987155	1.1463	0.91443	0.275527	1.16127	1.38301	1.26804	1.27078	0.110895	1.33344	1.54369	1.06223	1.31312	0.241372	1.12045	0.694014	0.615589	0.810017	0.271686	0.650329	1.01406	1.4047	1.02303	0.377264	0.951615	1.12525	0.76129	0.946053	0.182046	0.83264	1.19462	0.697628	0.908298	0.256991
Fig. S7d	Normalized intensity (sample area/IS area/ mg DCW)
	WT					C20ELO KO					C20ELO KO/w3DES OE
	1	2	3	Avg	SD	1	2	3	Avg	SD	1	2	3	Avg	SD
TAG48:5(20:5/14:0/14:0)	0	0	0.000393	0.000131	0.000226899	0.000363	0	0	0.000121	0.000209578	0	0	0	0	0
TAG48:4(20:4/14:0/14:0)	0	0.00304	0.000413	0.001151	0.0016489	0.00664	0.0105	0.00294	0.00669333	0.00378028	0	0.00242	0.00146	0.00129333	0.00121858
TAG50:5(20:5/16:0/14:0)	0	0.00265	0.00408	0.00224333	0.00207018	0.00427	0	0.00125	0.00184	0.00219529	0.00251	0	0.00355	0.00202	0.00182502
TAG50:4(20:4/16:0/14:0)	0.00478	0.0108	0.00784	0.00780667	0.00301014	0.0641	0.108	0.0412	0.0711	0.0339457	0.0164	0.0667	0.0418	0.0416333	0.0251504
TAG52:8(20:5/18:3/14:0)	0	0	0	0	0	0	0	0	0	0	0	0	0	0	0
TAG52:7(20:5/18:2/14:0)	0	0	0.000412	0.000137333	0.000237868	0	0	0	0	0	0	0	0.0007	0.000233333	0.000404145
TAG52:7(20:4/18:3/14:0)	0	0	0	0	0	0	0	0	0	0	0	0	0	0	0
TAG52:6(20:5/18:1/14:0)	0.00339	0.00269	0.00413	0.00340333	0.000720093	0	0	0	0	0	0	0	0	0	0
TAG52:6(20:4/18:2/14:0)	0.000399	0.000867	0.000825	0.000697	0.000258929	0.011	0.0226	0.00441	0.01267	0.00920927	0.00182	0.0113	0.00402	0.00571333	0.00496167
TAG52:5(20:5/18:0/14:0)	0	0	0.00162	0.00054	0.000935307	0	0	0	0	0	0	0	0.000363	0.000121	0.000209578
TAG52:5(20:4/18:1/14:0)	0.00679	0.0154	0.00537	0.00918667	0.00542754	0.042	0.0843	0.018	0.0481	0.0335683	0.00457	0.0452	0.02	0.0232567	0.0205098
TAG52:4(20:4/18:0/14:0)	0.0295	0.0451	0.0186	0.0310667	0.0133193	0.241	0.392	0.196	0.276333	0.102666	0.0774	0.22	0.182	0.1598	0.0738466
TAG54:10(20:5/20:5/14:0)	0	0	0.000413	0.000137667	0.000238446	0	0	0	0	0	0	0	0	0	0
TAG54:9(20:5/20:4/14:0)	0	0	0	0	0	0	0	0	0	0	0	0	0	0	0
TAG54:8(20:5/20:3/14:0)	0	0	0	0	0	0	0	0	0	0	0	0	0	0	0
TAG54:8(20:4/20:4/14:0)	0	0	0	0	0	0	0	0	0	0	0	0	0	0	0
TAG54:7(20:4/20:3/14:0)	0	0.000867	0.000413	0.000426667	0.000433662	0.0133	0.0299	0.00331	0.0155033	0.0134312	0.000728	0.0173	0.00328	0.00710267	0.00892286
TAG54:6(20:5/18:1/16:0)	0.00811	0.00946	0.00567	0.00774667	0.00192095	0.069	0.107	0.0466	0.0742	0.0305339	0.0528	0.226	0.17	0.1496	0.0883837
TAG54:6(20:4/18:2/16:0)	0.002	0.0052	0	0.0024	0.00262298	0.0619	0.135	0.0398	0.0789	0.0498248	0.00767	0.0704	0.039	0.0390233	0.031365
TAG54:5(20:5/18:0/16:0)	0.00957	0.00997	0.00536	0.0083	0.00255396	0.0496	0.0657	0.061	0.0587667	0.00827909	0.12	0.13	0.163	0.137667	0.0225019
TAG54:5(20:4/18:1/16:0)	0.0335	0.0544	0.0156	0.0345	0.0194193	0.27	0.424	0.14	0.278	0.142169	0.035	0.264	0.153	0.150667	0.114518
TAG54:4(20:4/18:0/16:0)	0.0523	0.0946	0.0442	0.0637	0.0270649	0.247	0.435	0.321	0.334333	0.0947066	0.132	0.252	0.262	0.215333	0.0723418
TAG56:11(20:5/22:6/14:0)	0	0	0	0	0	0	0	0	0	0	0	0	0	0	0
TAG56:10(20:5/20:5/16:0)	0	0	0	0	0	0	0	0	0	0	0	0	0	0	0
TAG56:10(20:4/18:3/18:3)	0	0	0	0	0	0	0	0	0	0	0	0	0	0	0
TAG56:9(20:5/22:4/14:0)	0	0	0.000825	0.000275	0.000476314	0	0	0	0	0	0	0	0	0	0
TAG56:9(20:4/20:5/16:0)	0	0	0.000413	0.000137667	0.000238446	0	0	0	0	0	0	0	0	0	0
TAG56:8(20:5/20:3/16:0)	0	0.000226	0.000412	0.000212667	0.000206323	0.000293	0	0	9.76667e-05	0.000169164	0	0	0.000579	0.000193	0.000334286
TAG56:8(20:4/18:3/18:1)	0	0.00217	0.00248	0.00155	0.00135126	0.0184	0.0567	0.00279	0.0259633	0.0277394	0.000364	0.00667	0.0057	0.00424467	0.00339557
TAG56:7(20:5/18:2/18:0)	0.00474	0.00574	0.00355	0.00467667	0.00109637	0	0.00268	0.00166	0.00144667	0.00135268	0	0	0	0	0
TAG56:7(20:4/20:3/16:0)	0.00359	0.00607	0.00165	0.00377	0.00221549	0.0644	0.129	0.0207	0.0713667	0.0544851	0.00364	0.0687	0.0217	0.0313467	0.0335856
TAG56:6(20:5/18:1/18:0)	0.0101	0.0103	0.00601	0.00880333	0.00242116	0.0426	0.0587	0.0398	0.0470333	0.0102002	0.0475	0.102	0.0901	0.0798667	0.0286549
TAG56:6(20:4/18:2/18:0)	0.022	0.036	0.0144	0.0241333	0.0109569	0.123	0.195	0.0611	0.126367	0.0670135	0.0217	0.136	0.0752	0.0776333	0.0571888
TAG56:5(20:5/18:0/18:0)	0.00599	0.0178	0.00743	0.0104067	0.00644317	0.0215	0.0291	0.0414	0.0306667	0.0100421	0.0569	0.0584	0.0644	0.0599	0.00396863
TAG56:5(20:4/18:1/18:0)	0.0388	0.0544	0.0235	0.0389	0.0154502	0.134	0.202	0.118	0.151333	0.0446019	0.0426	0.144	0.113	0.0998667	0.0519601
TAG56:4(20:4/18:0/18:0)	0.0195	0.0412	0.0309	0.0305333	0.0108546	0.0609	0.127	0.106	0.0979667	0.0337743	0.0506	0.0638	0.0807	0.0650333	0.0150879
TAG58:13(20:5/20:5/18:3)	0	0	0	0	0	0	0	0	0	0	0	0	0	0	0
TAG58:12(20:5/20:5/18:2)	0	0	0	0	0	0	0	0	0	0	0	0	0	0	0
TAG58:12(20:4/20:5/18:3)	0	0	0	0	0	0	0	0	0	0	0	0	0	0	0
TAG58:11(20:5/20:5/18:1)	0.0012	0.0026	0.000825	0.00154167	0.000935526	0	0	0	0	0	0	0	0	0	0
TAG58:11(20:4/20:5/18:2)	0	0	0	0	0	0	0	0	0	0	0	0	0	0	0
TAG58:10(20:5/22:5/16:0)	0.0012	0.00086	0.000313	0.000791	0.000447508	0.0124	0.0171	0.00339	0.0109633	0.006967	0	0	0	0	0
TAG58:10(20:4/18:3/20:3)	0	0	0.00124	0.000413333	0.000715914	0.0103	0.0228	0.0011	0.0114	0.0108917	0.000728	0.0161	0.00692	0.007916	0.00773425
TAG58:9(20:5/20:4/18:0)	0	0	0	0	0	0	0	0	0	0	0	0	0	0	0
TAG58:9(20:4/20:4/18:1)	0.000346	0	0.000407	0.000251	0.000219502	0	0	0	0	0	0	0	0	0	0
TAG58:9(20:4/20:3/18:2)	0	0	0.000413	0.000137667	0.000238446	0	0	0	0	0	0	0	0	0	0
TAG58:8(20:5/20:3/18:0)	0	0	0	0	0	0	0	0	0	0	0	0	0	0	0
TAG58:8(20:4/22:4/16:0)	0	0	0.00206	0.000686667	0.00118934	0	0	0	0	0	0	0	0.00315	0.00105	0.00181865
TAG58:7(20:4/18:0/20:3)	0	0	0.000412	0.000137333	0.000237868	0	0	0	0	0	0	0	0	0	0
TAG60:15(20:5/20:5/20:5)	0	0	0	0	0	0.00331	0.00284	0.00035	0.00216667	0.00159073	0.00106	0.00583	0.00422	0.00370333	0.00242661
TAG60:12(20:4/20:4/20:4)	0	0	0	0	0	0.00352	0.0114	0	0.00497333	0.00583731	0	0.00202	0.000368	0.000796	0.00107587
Fig. S7e	Normalized intensity (sample area/IS area/ mg DCW)
TAG54:5 (C20:4/C18:1/C16:0)	day1					day1.5					day2					day2.5					day3					day3.5					day4					day5
	1	2	3	Avg	SD	1	2	3	Avg	SD	1	2	3	Avg	SD	1	2	3	Avg	SD	1	2	3	Avg	SD	1	2	3	Avg	SD	1	2	3	Avg	SD	1	2	3	Avg	SD
WT	0.00347	0.00179	0.00442	0.00322667	0.00133178	0.00335	0.00963	0.00809	0.00702333	0.00327306	0.0335	0.0544	0.0156	0.0345	0.0194193	0.141	0.12	0.0677	0.109567	0.0377474	0.105	0.113	0.0635	0.0938333	0.0265722	0.095	0.08	0.0479	0.0743	0.0240618	0.0649	0.0757	0.0363	0.0589667	0.0203591	0.0489	0.0381	0.0236	0.0368667	0.012695
C20ELO KO	0.00964	0.00609	0.02	0.01191	0.0072275	0.139	0.0917	0.0625	0.0977333	0.0386052	0.27	0.424	0.14	0.278	0.142169	0.445	0.322	0.255	0.340667	0.0963656	0.14	0.207	0.126	0.157667	0.0432936	0.13	0.129	0.0493	0.102767	0.0463062	0.0389	0.0264	0.0141	0.0264667	0.0124001	0.0188	0.0244	0.00608	0.0164267	0.00938777
C20ELO KO/w3DES OE	0.0169	0.0272	0.0221	0.0220667	0.00515008	0.0227	0.114	0.116	0.0842333	0.0532988	0.035	0.264	0.153	0.150667	0.114518	0.153	0.398	0.173	0.241333	0.136045	0.0705	0.104	0.0547	0.0764	0.025174	0.0146	0.0605	0.0432	0.0394333	0.0231807	0.00563	0.0348	0.017	0.0191433	0.0147026	0.00427	0.0341	0.00524	0.0145367	0.0169493
Fig. S7f	Normalized intensity (sample area/IS area/ mg DCW)
TAG54:6 (C20:5/C18:1/C16:0)	day1					day1.5					day2					day2.5					day3					day3.5					day4					day5
	1	2	3	Avg	SD	1	2	3	Avg	SD	1	2	3	Avg	SD	1	2	3	Avg	SD	1	2	3	Avg	SD	1	2	3	Avg	SD	1	2	3	Avg	SD	1	2	3	Avg	SD
WT	0.00047284	0.000448161	0.0017816	0.000900868	0.000762839	0.000418957	0.00252353	0.00238696	0.00177648	0.00117763	0.0081087	0.00946249	0.00567318	0.00774812	0.00192022	0.0254327	0.0188769	0.0144414	0.0195837	0.00552967	0.0217623	0.0302328	0.0144406	0.0221452	0.00790305	0.0233461	0.02	0.0118856	0.0184106	0.00589327	0.0105885	0.0209496	0.00983008	0.0137894	0.00621248	0.0092352	0.0139694	0.00868026	0.0106283	0.00290675
C20ELO KO	0.0039454	0.000714628	0.0054762	0.00337874	0.00243084	0.0325928	0.0260592	0.0149532	0.0245351	0.00891803	0.0690165	0.106693	0.0466062	0.0741053	0.030365	0.115784	0.0900743	0.111717	0.105859	0.01382	0.027805	0.0523776	0.0301628	0.0367818	0.0135577	0.0305109	0.0325246	0.00905901	0.0240315	0.0130056	0.00949065	0.0065316	0.00417856	0.00673361	0.0026618	0.00550149	0.00549846	0.00173871	0.00424622	0.00217156
C20ELO KO/w3DES OE	0.00668913	0.0137294	0.00936895	0.00992918	0.00355343	0.0183235	0.0886097	0.0685624	0.0584985	0.0362077	0.0528217	0.22561	0.170188	0.14954	0.0882253	0.16145	0.248636	0.149457	0.186514	0.0541319	0.0399698	0.0534624	0.0319309	0.0417877	0.0108802	0.00813531	0.0311701	0.0204177	0.0199077	0.0115259	0.00791557	0.0179197	0.0069706	0.0109353	0.0060671	0.00467452	0.0254804	0.00684913	0.0123347	0.0114363

## Sheet: Fig. S8
Fig. S8a
	Normalized intensity (sample area/IS area/ mg DCW)
	WT					∆4DES KO					∆4DES KO/w3DES OE
	1	2	3	Avg	SD	1	2	3	Avg	SD	1	2	3	Avg	SD
PC28:0	0.000425	0.0015	0.000925	0.00095	0.000537936	0.00205	0.00555	0.00256	0.00338667	0.00189078	0.00295	0.00196	0.00147	0.00212667	0.000753945
PC30:0	0.00303	0.0161	0.00866	0.00926333	0.00655585	0.017	0.0404	0.024	0.0271333	0.0120106	0.027	0.0159	0.0163	0.0197333	0.0062963
PC32:0	0.00898	0.0324	0.0216	0.0209933	0.0117218	0.0257	0.0807	0.0468	0.0510667	0.0277471	0.0547	0.036	0.0364	0.0423667	0.0106829
PC32:1	0.0173	0.0834	0.0454	0.0487	0.0331733	0.0582	0.127	0.0771	0.0874333	0.0355449	0.101	0.0824	0.0667	0.0833667	0.0171704
PC32:2	0.00352	0.0133	0.00552	0.00744667	0.00516683	0.0114	0.021	0.011	0.0144667	0.00566157	0.0132	0.0204	0.0144	0.016	0.00385746
PC32:3	0.000618	0.00094	0.000778	0.000778667	0.000161001	0.000667	0.00105	0.00125	0.000989	0.000296248	0.00176	0.00107	0.00208	0.00163667	0.000516172
PC34:0	0.00352	0.0258	0.00977	0.01303	0.0114922	0.0107	0.0728	0.0228	0.0354333	0.0329212	0.0222	0.0186	0.0144	0.0184	0.00390384
PC34:1	0.174	0.766	0.518	0.486	0.297294	0.636	1.19	0.837	0.887667	0.280454	1.09	0.9	0.792	0.927333	0.150869
PC34:2	0.0562	0.172	0.114	0.114067	0.0579	0.124	0.244	0.152	0.173333	0.06278	0.16	0.208	0.192	0.186667	0.0244404
PC34:3	0.0064	0.0258	0.0148	0.0156667	0.00972899	0.0116	0.0277	0.0167	0.0186667	0.0082282	0.0163	0.0298	0.0245	0.0235333	0.00680172
PC34:4	0.00764	0.0172	0.012	0.01228	0.00478615	0.0104	0.0171	0.0116	0.0130333	0.00357258	0.0144	0.015	0.0133	0.0142333	0.000862168
PC34:5	0.00411	0.00955	0.00547	0.00637667	0.00283107	0.00627	0.0101	0.0073	0.00789	0.00198199	0.022	0.023	0.0199	0.0216333	0.00158219
PC36:0	0.000303	0.00967	0.00213	0.00403433	0.00496538	0.0027	0.0318	0.00595	0.0134833	0.0159457	0.00405	0.00271	0.00224	0.003	0.000939202
PC36:1	0.00667	0.104	0.0434	0.0513567	0.0491504	0.0506	0.221	0.0952	0.122267	0.0883657	0.157	0.0942	0.0612	0.104133	0.0486663
PC36:2	0.096	0.499	0.295	0.296667	0.201505	0.311	0.853	0.431	0.531667	0.284678	0.644	0.543	0.439	0.542	0.102504
PC36:3	0.112	0.279	0.221	0.204	0.084788	0.0863	0.286	0.0972	0.1565	0.112283	0.162	0.195	0.28	0.212333	0.0608797
PC36:4	0.0633	0.14	0.0865	0.0966	0.0393348	0.191	0.184	0.177	0.184	0.007	0.116	0.161	0.147	0.141333	0.023029
PC36:5	0.169	0.215	0.182	0.188667	0.0237136	0.0871	0.107	0.0961	0.0967333	0.00996511	0.325	0.3	0.27	0.298333	0.0275379
PC36:6	0.0513	0.0591	0.0534	0.0546	0.00403609	0	0	0	0	0	0	0	0	0	0
PC38:3	0.00815	0.0553	0.0141	0.02585	0.0256774	0.0106	0.0369	0.0143	0.0206	0.0142369	0.0353	0.0361	0.0109	0.0274333	0.0143239
PC38:4	0.947	1.56	1.48	1.329	0.333231	2.65	2.16	2.52	2.44333	0.253837	1.4	1.52	1.75	1.55667	0.177858
PC38:5	0.52	1.04	0.876	0.812	0.265842	2.45	2.34	2.51	2.43333	0.0862168	2.89	3.34	3.26	3.16333	0.240069
PC38:6	0.174	0.302	0.23	0.235333	0.0641665	0.175	0.437	0.319	0.310333	0.131215	0.539	0.653	0.571	0.587667	0.0587991
PC38:7	0	0	0	0	0	0.0376	0.06	0.0411	0.0462333	0.01205	0.0605	0.112	0.0979	0.0901333	0.026614
PC38:8	0.0152	0.0107	0.0121	0.0126667	0.0023029	0.00605	0.0072	0.00453	0.00592667	0.00133927	0.0106	0.0184	0.0157	0.0149	0.00396106
PC40:10	0.0205	0.0278	0.0248	0.0243667	0.00366924	0.0165	0.0243	0.0192	0.02	0.00396106	0.0923	0.108	0.0919	0.0974	0.00918205
PC40:4	0.037	0.19	0.122	0.116333	0.0766572	0.242	0.326	0.299	0.289	0.0428836	0.274	0.214	0.185	0.224333	0.0453909
PC40:5	0	0.147	0.0789	0.0753	0.0735661	0.259	0.422	0.356	0.345667	0.0819898	0.717	0.646	0.42	0.594333	0.155095
PC40:6	0.368	0.645	0.491	0.501333	0.138789	1.55	1.45	1.38	1.46	0.08544	1.72	2.01	1.75	1.82667	0.159478
PC40:7	0	0.133	0	0.0443333	0.0767876	0.272	0.287	0.239	0.266	0.0245561	0.274	0.463	0.403	0.38	0.0965764
PC40:8	0	0	0	0	0	0.0325	0.0253	0.0259	0.0279	0.003995	0.104	0.138	0.126	0.122667	0.0172434
PC40:9	0.107	0.109	0.101	0.105667	0.00416333	0.0685	0.089	0.0687	0.0754	0.0117784	0.107	0.12	0.12	0.115667	0.00750555
PC42:6	0.00079	0.00591	0.00253	0.00307667	0.00260341	0.00409	0.00789	0.00571	0.00589667	0.00190686	0.00261	0.0031	0.00238	0.00269667	0.000367741
PC42:7	0.017	0.0397	0.0303	0.029	0.0114057	0.0427	0.0475	0.0409	0.0437	0.00341174	0.0371	0.0424	0.0459	0.0418	0.00443058
PC42:8	0.478	0.773	0.678	0.643	0.150582	1.63	1.44	1.45	1.50667	0.106927	0.527	0.551	0.681	0.586333	0.0828573
PC42:9	0.415	0.585	0.54	0.513333	0.0880814	1.94	1.75	1.75	1.81333	0.109697	1.36	1.75	1.93	1.68	0.291376
PC42:10	0.0807	0.11	0.107	0.0992333	0.0161203	0.507	0.453	0.48	0.48	0.027	1.15	1.75	1.49	1.46333	0.300888
PC42:11	0.306	0.232	0.262	0.266667	0.0372201	0.00056	0	0	0.000186667	0.000323316	0.00125	0.00153	0.00125	0.00134333	0.000161658
PC44:8	0.00283	0.00781	0.00691	0.00585	0.00265383	0.0307	0.0223	0.0275	0.0268333	0.0042395	0.0069	0.00757	0.0102	0.00822333	0.00174431
PC44:9	0.0158	0.0215	0.0215	0.0196	0.0032909	0.0904	0.0719	0.0861	0.0828	0.00968143	0.0445	0.0647	0.0638	0.0576667	0.0114115
PC44:10	0.0248	0.0243	0.0289	0.026	0.00252389	0.0834	0.0717	0.0825	0.0792	0.00651076	0.126	0.181	0.138	0.148333	0.0289194
PC44:11	0.133	0.113	0.143	0.129667	0.0152753	0.000577	0.000273	0.000416	0.000422	0.000152089	0.000679	0.000689	0.000676	0.000681333	6.80686e-06
PC44:12	0.086	0.0709	0.0882	0.0817	0.00941754	0	0.000122	0.000119	8.03333e-05	6.95869e-05	0	0	0.000165	5.5e-05	9.52628e-05
Fig. S8b	Normalized intensity (sample area/IS area/ mg DCW)
PC38:4 (C22:4/C16:0)	day1					day1.5					day2					day2.5					day3					day3.5					day4					day5
	1	2	3	Avg	SD	1	2	3	Avg	SD	1	2	3	Avg	SD	1	2	3	Avg	SD	1	2	3	Avg	SD	1	2	3	Avg	SD	1	2	3	Avg	SD	1	2	3	Avg	SD
WT	0.801	1.1	1.06	0.987	0.162318	1.67	1.46	1.84	1.65667	0.190351	0.947	1.56	1.48	1.329	0.333231	0.507	1.34	1.25	1.03233	0.457172	0.235	0.218	0.192	0.215	0.0216564	0.202	0.205	0.228	0.211667	0.0142244	0.228	0.18	0.182	0.196667	0.0271539	0.202	0.133	0.129	0.154667	0.0410406
∆4DES KO	1.97	1.93	1.78	1.89333	0.100167	2.82	1.74	1.99	2.18333	0.565361	2.65	2.16	2.52	2.44333	0.253837	1.72	2.38	1.75	1.95	0.372693	1.29	1.24	1.34	1.29	0.05	1.29	1.37	1.54	1.4	0.127671	1.55	1.55	1.34	1.48	0.121244	1.13	1.1	1.13	1.12	0.0173205
∆4DES KO/w3DES OE	0.662	0.676	0.813	0.717	0.0834326	1.64	0.511	1.42	1.19033	0.598515	1.4	1.52	1.75	1.55667	0.177858	1.16	1.42	1.53	1.37	0.19	0.552	1.22	0.934	0.902	0.335148	0.634	0.848	0.733	0.738333	0.1071	0.649	0.77	0.845	0.754667	0.0988956	0.712	0.692	0.673	0.692333	0.0195021
Fig. S8c	Normalized intensity (sample area/IS area/ mg DCW)
PC38:5 (C22:5/C16:0)	day1					day1.5					day2					day2.5					day3					day3.5					day4					day5
	1	2	3	Avg	SD	1	2	3	Avg	SD	1	2	3	Avg	SD	1	2	3	Avg	SD	1	2	3	Avg	SD	1	2	3	Avg	SD	1	2	3	Avg	SD	1	2	3	Avg	SD
WT	0.379	0.594	0.541	0.504667	0.11201	0.726	0.785	0.939	0.816667	0.109974	0.52	1.04	0.876	0.812	0.265842	0.2	0.672	0.626	0.499333	0.260249	0.107	0.14	0.0987	0.115233	0.0218464	0.101	0.11	0.116	0.109	0.00754983	0.112	0.0941	0.103	0.103033	0.00895005	0.108	0.0697	0.0794	0.0857	0.0199121
∆4DES KO	1.72	1.89	1.8	1.80333	0.085049	2.48	1.8	1.82	2.03333	0.386954	2.45	2.34	2.51	2.43333	0.0862168	2.1	2.33	2.07	2.16667	0.142244	2.99	2.57	2.64	2.73333	0.225019	2.54	2.28	2.62	2.48	0.177764	2.79	2.34	2.06	2.39667	0.368284	1.95	1.64	1.62	1.73667	0.185023
∆4DES KO/w3DES OE	1.73	1.35	1.55	1.54333	0.190088	3.34	1.1	2.89	2.44333	1.18492	2.89	3.34	3.26	3.16333	0.240069	1.92	2.57	2.43	2.30667	0.342101	2.57	2.11	2.38	2.35333	0.231157	2.8	2.33	2.07	2.4	0.37	2.79	2.2	2.26	2.41667	0.324705	2.59	1.78	1.63	2	0.51643
Fig. S8d	Normalized intensity (sample area/IS area/ mg DCW)
	WT					∆4DES KO					∆4DES KO/w3DES OE
	1	2	3	Avg	SD	1	2	3	Avg	SD	1	2	3	Avg	SD
TAG54:5(22:5/16:0/16:0)	0.008786	0.013114	0.011543	0.0111477	0.00219092	0.029086	0.031017	0.030193	0.0300987	0.00096895	0.03111	0.042265	0.040414	0.0379297	0.00597808
TAG54:4(22:4/16:0/16:0)	0.062329	0.044503	0.042196	0.049676	0.0110184	0.043626	0.043255	0.045823	0.0442347	0.00138799	0.02588	0.053283	0.051142	0.043435	0.0152407
TAG56:9(22:5/20:4/14:0)	0.000853	0.001015	0.00051	0.000792667	0.000257849	0	0	0.00027	9e-05	0.000155885	0	0	0	0	0
TAG56:9(22:4/20:5/14:0)	0	0	0	0	0	0	0	0.00027	9e-05	0.000155885	0	0	0	0	0
TAG56:8(22:5/20:3/14:0)	0.000558	0	0	0.000186	0.000322161	0.001347	0.000289	0.001617	0.00108433	0.000701884	0.001588	0.004306	0.004227	0.00337367	0.00154694
TAG56:8(22:4/20:4/14:0)	0.001421	0.000257	0.000509	0.000729	0.000612392	0.000269	0	0.001346	0.000538333	0.000712274	0	0.000807	0	0.000269	0.000465922
TAG56:7(22:5/18:2/16:0)	0	0.004073	0.002692	0.002255	0.00207137	0.014543	0.011034	0.013207	0.012928	0.00177106	0.015866	0.03258	0.026411	0.0249523	0.00845194
TAG56:7(22:4/18:3/16:0)	0.003458	0.001813	0.001589	0.00228667	0.00102057	0.001616	0.000596	0.001663	0.00129167	0.000602923	0.001058	0.001833	0.001146	0.00134567	0.00042433
TAG56:6(22:5/18:1/16:0)	0.027673	0.028673	0.025657	0.0273343	0.00153626	0.058177	0.048309	0.067385	0.057957	0.0095399	0.043886	0.099398	0.071058	0.0714473	0.027758
TAG56:6(22:4/18:2/16:0)	0.036765	0.027785	0.016668	0.0270727	0.0100674	0.01967	0.016997	0.017247	0.0179713	0.00147639	0.010029	0.033113	0.024303	0.0224817	0.0116493
TAG56:5(22:5/18:0/16:0)	0.010078	0.010916	0.012973	0.0113223	0.00148966	0.042559	0.033705	0.051221	0.042495	0.00875818	0.044701	0.032846	0.038844	0.038797	0.00592764
TAG56:5(22:4/18:1/16:0)	0.166429	0.156096	0.116186	0.146237	0.0265328	0.10044	0.077846	0.093247	0.090511	0.0115428	0.045486	0.117613	0.091352	0.084817	0.0365049
TAG56:4(22:4/16:0/18:0)	0.042085	0.044838	0.046093	0.0443387	0.00205013	0.048457	0.039941	0.048255	0.045551	0.00485945	0.039026	0.036874	0.040152	0.038684	0.00166555
TAG58:11(22:5/22:6/14:0)	0.001079	0.000234	0.000255	0.000522667	0.000481913	0	0	0	0	0	0	0	0	0	0
TAG58:11(22:6/20:5/16:0)	0.004268	0.001776	0.003376	0.00314	0.00126265	0	0	0	0	0	0	0	0	0	0
TAG58:10(22:6/18:2/18:2)	0.008545	0.003546	0.002863	0.00498467	0.00310219	0	0	0	0	0	0	0	0	0	0
TAG58:10(22:5/22:5/14:0)	0.000578	0.000226	0.000924	0.000576	0.000349004	0.001885	0.001826	0.000719	0.00147667	0.000656821	0.001881	0.002554	0.001263	0.00189933	0.000645695
TAG58:9(22:5/20:4/16:0)	0.012444	0.005522	0.002665	0.006877	0.00502834	0.001659	0.000294	0.001605	0.001186	0.000772966	0.0008	0.002716	0.002696	0.00207067	0.00110048
TAG58:9(22:4/20:5/16:0)	0.001404	0.000516	0.000229	0.000716333	0.000612582	0.000551	0	0.00027	0.000273667	0.000275518	0	0.000976	0.000742	0.000572667	0.000509558
TAG58:8(22:5/20:3/16:0)	0	0.003691	0.002455	0.00204867	0.00187875	0.010773	0.009852	0.007278	0.009301	0.00181148	0.011635	0.022338	0.01445	0.016141	0.00554826
TAG58:8(22:4/18:3/18:1)	0.00913	0.006287	0.002168	0.00586167	0.00350043	0.003962	0.001896	0.002671	0.002843	0.00104368	0.000531	0.006332	0.003445	0.003436	0.00290051
TAG58:7(22:5/18:1/18:1)	0.014922	0.017084	0.014122	0.015376	0.0015323	0.025852	0.018782	0.029647	0.0247603	0.00551415	0.022213	0.034623	0.027734	0.02819	0.00621755
TAG58:7(22:4/18:2/18:1)	0.030263	0.027383	0.020346	0.0259973	0.00510164	0.011312	0.009855	0.013696	0.011621	0.00193905	0.006015	0.027355	0.018125	0.017165	0.0107023
TAG58:6(22:5/18:1/18:0)	0.009844	0.012516	0.012193	0.0115177	0.00145841	0.023701	0.014913	0.022416	0.0203433	0.00474649	0.033584	0.020993	0.01932	0.0246323	0.00779737
TAG58:6(22:4/18:2/18:0)	0.089175	0.086578	0.058738	0.0781637	0.0168732	0.050087	0.034886	0.050954	0.045309	0.00903699	0.024594	0.044901	0.032738	0.0340777	0.0102196
TAG58:5(22:5/18:0/18:0)	0.004233	0.00178	0.004651	0.00355467	0.00155105	0.011043	0.00656	0.009165	0.00892267	0.0022513	0.01034	0.004306	0.006606	0.007084	0.00304527
TAG58:5(22:4/18:1/18:0)	0.056697	0.043554	0.054728	0.0516597	0.00708841	0.045256	0.030718	0.04259	0.0395213	0.00773957	0.027673	0.027023	0.028269	0.027655	0.000623195
TAG58:4(22:4/18:0/18:0)	0.009074	0.012952	0.017425	0.0131503	0.00417903	0.011309	0.009245	0.012397	0.0109837	0.00160099	0.011105	0.006996	0.008719	0.00894	0.0020634
TAG60:13(22:6/20:5/18:2)	0.002559	0.001522	0.000252	0.00144433	0.00115546	0	0	0	0	0	0	0	0	0	0
TAG60:13(22:5/20:5/18:3)	0	0	0	0	0	0	0	0	0	0	0	0	0.000264	8.8e-05	0.00015242
TAG60:12(22:5/20:5/18:2)	0.00199	0.000508	0.000764	0.00108733	0.000792142	0	0	0	0	0	0	0	0	0	0
TAG60:12(22:4/20:5/18:3)	0	0	0.000509	0.000169667	0.000293871	0	0	0	0	0	0	0	0	0	0
TAG60:11(22:5/20:5/18:1)	0.009875	0.003303	0.005347	0.006175	0.00336333	0	0	0	0	0	0	0	0	0	0
TAG60:11(22:4/20:5/18:2)	0.000569	0	0.000253	0.000274	0.000285081	0	0	0.000539	0.000179667	0.000311192	0	0.000269	0	8.96667e-05	0.000155307
TAG60:10(22:5/22:5/16:0)	0.004362	0.001811	0.001602	0.00259167	0.00153671	0.007	0.003281	0.00632	0.00553367	0.00198027	0.003792	0.010494	0.008772	0.007686	0.00348048
TAG60:10(22:4/20:5/18:1)	0.00152	0	0.00052	0.00068	0.000772528	0.000514	0.000298	0.000269	0.000360333	0.000133867	0	0.000814	0.001585	0.000799667	0.000792597
TAG60:9(22:5/20:3/18:1)	0	0	0.008002	0.00266733	0.00461996	0.004357	0.002522	0.005884	0.00425433	0.00168335	0.004502	0.009679	0.010153	0.00811133	0.00313475
TAG60:9(22:4/22:5/16:0)	0.004637	0.004034	0.00452	0.004397	0.000319764	0.003281	0.004201	0.006211	0.00456433	0.00149841	0.003437	0.011889	0.008036	0.00778733	0.00423148
TAG60:8(22:5/20:3/18:0)	0.002785	0.002129	0.001992	0.002302	0.000423862	0	0	0.000264	8.8e-05	0.00015242	0	0	0	0	0
TAG60:8(22:4/22:4/16:0)	0.015839	0.023609	0.011108	0.016852	0.00631176	0.005711	0.00805	0.005389	0.00638333	0.00145233	0.004013	0.012682	0.015058	0.0105843	0.00581362
TAG60:7(22:4/20:3/18:0)	0.00309	0.003395	0	0.00216167	0.00187826	0.000805	0.0006	0.001912	0.00110567	0.000705788	0.000519	0.000221	0.000686	0.000475333	0.000235555
TAG62:15(22:5/20:5/20:5)	0	0	0.000509	0.000169667	0.000293871	0	0	0	0	0	0	0	0	0	0
TAG62:14(22:5/20:4/20:5)	0	0	0	0	0	0	0.000298	0	9.93333e-05	0.00017205	0.000529	0	0	0.000176333	0.000305418
TAG62:14(22:4/20:5/20:5)	0	0	0	0	0	0	0	0	0	0	0	0	0	0	0
TAG62:13(22:5/20:4/20:4)	0	0	0	0	0	0	0	0	0	0	0	0.000269	0	8.96667e-05	0.000155307
TAG62:13(22:4/22:6/18:3)	0	0	0	0	0	0	0	0	0	0	0	0	0	0	0
TAG62:12(22:5/22:5/18:2)	0	0.000249	0	8.3e-05	0.00014376	0.000551	0.000298	0.000539	0.000462667	0.000142732	0.000529	0.000807	0.000264	0.000533333	0.000271526
TAG62:12(22:4/20:4/20:4)	0.001421	0.000254	0.000255	0.000643333	0.000673479	0	0	0	0	0	0	0.000269	0	8.96667e-05	0.000155307
TAG62:11(22:5/22:5/18:1)	0.003292	0.001204	0.000749	0.00174833	0.00135607	0.0035	0.001193	0.002156	0.002283	0.00115873	0.001338	0.005385	0.005547	0.00409	0.00238468
TAG62:11(22:4/22:6/18:1)	0.00028	0.001027	0.00049	0.000599	0.000385244	0.001094	0.000895	0.000808	0.000932333	0.000146609	0.000529	0.001076	0.001318	0.000974333	0.000404206
TAG62:10(22:5/22:5/18:0)	0.003092	0.001534	0	0.001542	0.00154602	0.005391	0.002145	0.004042	0.00385933	0.00163069	0.002326	0.00393	0.004492	0.00358267	0.001124
TAG62:10(22:4/22:5/18:1)	0.006367	0.003375	0.001268	0.00367	0.00256227	0.004579	0.002982	0.003773	0.003778	0.000798512	0.001587	0.003767	0.003698	0.00301733	0.00123919
TAG62:9(22:5/22:4/18:0)	0	0.000254	0	8.46667e-05	0.000146647	0.002693	0.001507	0.002965	0.00238833	0.000775279	0	0.001077	0.0011	0.000725667	0.000628551
TAG62:9(22:4/22:4/18:1)	0.008877	0.007105	0.004528	0.00683667	0.00218688	0.004849	0.003807	0.002125	0.00359367	0.00137447	0.000253	0.004573	0.003178	0.002668	0.00220469
TAG62:8(22:4/22:4/18:0)	0.001423	0.00074	0.00203	0.00139767	0.000645373	0.001885	0.001193	0.001617	0.001565	0.000348918	0.001072	0.001615	0.001849	0.001512	0.000398609
TAG64:16(22:5/22:6/20:5)	0.000568	0	0	0.000189333	0.000327935	0	0	0	0	0	0	0	0	0	0
TAG64:15(22:5/22:6/20:4)	0	0	0	0	0	0	0.000298	0.00027	0.000189333	0.000164564	0.000529	0.000269	0.002114	0.000970667	0.000998653
TAG64:15(22:4/22:6/20:5)	0.000569	0.000507	0	0.000358667	0.000312158	0	0	0	0	0	0	0	0	0	0
TAG64:14(22:5/22:5/20:4)	0	0	0.000766	0.000255333	0.00044225	0.000269	0.000596	0	0.000288333	0.00029847	0.000793	0.000807	0.000792	0.000797333	8.3865e-06
TAG64:14(22:4/22:6/20:4)	0	0	0	0	0	0.000269	0	0	8.96667e-05	0.000155307	0.000529	0	0.000793	0.000440667	0.000403812
TAG64:13(22:5/22:4/20:4)	0	0.000519	0.000241	0.000253333	0.00025972	0.000279	0	0	9.3e-05	0.000161081	0	0.000269	0.000264	0.000177667	0.000153884
TAG64:13(22:4/22:4/20:5)	0.000589	0.000724	0	0.000437667	0.000384994	0.000269	0	0.001078	0.000449	0.000561089	0.000793	0.000807	0.000793	0.000797667	8.0829e-06
TAG64:12(22:5/22:4/20:3)	0	0	0	0	0	0	0	0.00027	9e-05	0.000155885	0	0.000269	0.000528	0.000265667	0.000264016
TAG64:12(22:4/22:4/20:4)	0.000284	0.000763	0.000255	0.000434	0.000285291	0.000808	0	0.000539	0.000449	0.00041145	0	0.001346	0.000258	0.000534667	0.000714379
TAG64:11(22:4/22:4/20:3)	0.001422	0.000507	0.000255	0.000728	0.000614087	0	0.000298	0	9.93333e-05	0.00017205	0	0.000268	0	8.93333e-05	0.00015473
TAG66:16(22:5/22:6/22:5)	0.000257	0	0.000524	0.000260333	0.000262016	0	0	0	0	0	0	0	0	0	0
TAG66:15(22:5/22:5/22:5)	0.000282	0.000254	0.000254	0.000263333	1.61658e-05	0	0	0	0	0	0	0.000269	0.000264	0.000177667	0.000153884
TAG66:14(22:5/22:5/22:4)	0	0	0	0	0	0	0	0	0	0	0	0.000269	0.000793	0.000354	0.000403275
TAG66:13(22:5/22:4/22:4)	0.00167	0	0.000509	0.000726333	0.00085595	0	0	0	0	0	0	0	0	0	0
TAG66:12(22:4/22:4/22:4)	0.000284	0	0.000764	0.000349333	0.000386167	0	0	0.00027	9e-05	0.000155885	0	0.000538	0	0.000179333	0.000310614
Fig. S8e	Normalized intensity (sample area/IS area/ mg DCW)
TAG56:5 (C22:4/C18:1/C16:0)	day1					day1.5					day2					day2.5					day3					day3.5					day4					day5
	1	2	3	Avg	SD	1	2	3	Avg	SD	1	2	3	Avg	SD	1	2	3	Avg	SD	1	2	3	Avg	SD	1	2	3	Avg	SD	1	2	3	Avg	SD	1	2	3	Avg	SD
WT	0.00811394	0.00491916	0.00481643	0.00594985	0.00187487	0.024138	0.00738626	0.0142018	0.015242	0.0084242	0.0793166	0.0178751	0.0311768	0.0427895	0.032325	0.19484	0.0851499	0.107334	0.129108	0.0579962	0.166429	0.156096	0.116186	0.146237	0.0265333	0.137851	0.116757	0.0852112	0.113273	0.0264923	0.120178	0.0904322	0.0612975	0.0906358	0.0294406	0.0768434	0.0518771	0.0338426	0.0541877	0.0215933
∆4DES KO	0.00991711	0.00285064	0.00287954	0.00521576	0.00407151	0.0187429	0.00349017	0.0189273	0.0137201	0.00885985	0.0522478	0.0132007	0.0297174	0.031722	0.0196006	0.100542	0.0405366	0.115872	0.0856501	0.0398142	0.10044	0.0778463	0.0932473	0.0905111	0.0115426	0.074528	0.0570161	0.0864837	0.0726759	0.0148208	0.0799998	0.0468406	0.0620827	0.0629743	0.0165976	0.0562017	0.03198	0.0426605	0.0436141	0.012139
∆4DES KO/w3DES OE	0.00701531	0.00303967	0.00433688	0.00479728	0.00202741	0.0118686	0.00405852	0.00771885	0.00788199	0.00390759	0.0294597	0.0149278	0.0219264	0.0221046	0.00726759	0.0608223	0.0392783	0.0421618	0.0474208	0.0116952	0.0454863	0.117613	0.0913521	0.084817	0.0365045	0.0344511	0.0919381	0.0529273	0.0597722	0.0293484	0.0359172	0.0625656	0.0595848	0.0526892	0.0146012	0.0260562	0.0676954	0.0422082	0.0453199	0.0209933
Fig. S8f	Normalized intensity (sample area/IS area/ mg DCW)
TAG56:6 (C22:5/C18:1/C16:0)	day1					day1.5					day2					day2.5					day3					day3.5					day4					day5
	1	2	3	Avg	SD	1	2	3	Avg	SD	1	2	3	Avg	SD	1	2	3	Avg	SD	1	2	3	Avg	SD	1	2	3	Avg	SD	1	2	3	Avg	SD	1	2	3	Avg	SD
WT	0	0.000986	0.00045	0.000478667	0.000493625	0.00355	0.00123	0.00306	0.00261333	0.0012228	0.0181	0.00835	0.0102	0.0122167	0.0051784	0.0361	0.0208	0.028	0.0283	0.00765441	0.0277	0.0287	0.0257	0.0273667	0.00152753	0.0223	0.0257	0.0264	0.0248	0.00219317	0.0229	0.0169	0.019	0.0196	0.00304467	0.0154	0.00966	0.0101	0.01172	0.00319456
∆4DES KO	0.00189	0.00181	0.000523	0.00140767	0.000767187	0.00912	0.00209	0.00586	0.00569	0.00351808	0.0261	0.00811	0.0181	0.0174367	0.00901333	0.0488	0.0259	0.0519	0.0422	0.0142011	0.0582	0.0483	0.0674	0.0579667	0.00955214	0.0462	0.0393	0.0473	0.0442667	0.00433628	0.0543	0.0374	0.0439	0.0452	0.00852467	0.0315	0.0222	0.0327	0.0288	0.00574717
∆4DES KO/w3DES OE	0.00399	0.00309	0.00536	0.00414667	0.00114308	0.0132	0.00344	0.00892	0.00852	0.00489228	0.0295	0.0262	0.0226	0.0261	0.00345109	0.054	0.0379	0.04	0.0439667	0.00875233	0.0439	0.0994	0.0711	0.0714667	0.0277518	0.0403	0.0809	0.0481	0.0564333	0.0215447	0.0426	0.0711	0.0503	0.0546667	0.0147432	0.0322	0.0713	0.0359	0.0464667	0.0215857

[truncated: 4 more sheets: Fig. S9, Fig. S10, Fig. S11, Fig. S12]
